# Supplementary material for: Pull-down combined with proteomic strategy reveals functional diversity of synaptotagmin I
Source: PeerJ. 2017 Feb 8;5:e2973. doi: 10.7717/peerj.2973 (PMC5301975; doi:10.7717/peerj.2973)
Supplement: Table S1 [file peerj-05-2973-s002.xls]

## Sheet: Sheet1
Supplementary Table 1 Information on the proteins interacting with C2 domains of Syt I
Part I: Proteins only interacting with C2A domain
ID	DE	MW	pI	Information on function/Process	Information on subcellular localization	Other function information	Subcellular localization classification	Functional classification
PCLO_RAT	Protein piccolo OS=Rattus norvegicus GN=Pclo PE=1 SV=1	554201	6.13	F:calcium ion binding; F:calcium-dependent phospholipid binding; F:profilin binding;P:cytoskeleton organization;P:synapse assembly;P:synaptic vesicle targeting;	Note=Concentrated at presynaptic side of synaptic junctions.C:cell junction;C:cone cell pedicle;C:dendrite; C:growth cone;C:inhibitory synapse; C:neuromuscular junction;C:neuron projection; C:neuronal cell body; C:perinuclear region of cytoplasm; C:presynaptic active zone;C:presynaptic cytoskeletal matrix assembled at active zones; C:ribbon synapse;C:rod spherule;C:synapse; C:terminal bouton; C:t…	May act as a scaffolding protein involved in the organization of synaptic active zones and in synaptic vesicle trafficking.	cell membrane, Golgi apparatus, vesicle	synaptic transmission
SGIP1_RAT	SH3-containing GRB2-like protein 3-interacting protein 1 OS=Rattus norvegicus GN=Sgip1 PE=1 SV=1	88585	8.19	P:endocytosis;	Membrane, clathrin-coated pit; Peripheral membrane protein; Cytoplasmic side.C:coated pit;C:terminal bouton;	May function in clathrin-mediated endocytosis. Has both a membrane binding/tubulating activity and the ability to recruit proteins essential to the formation of functional clathrin-coated pits. Has a preference for membranes enriched in phosphatidylserine and phosphoinositides and is required for the endocytosis of the transferrin receptor. May also bind tubulin.May play a role in the regulation …	cell membrane	synaptic transmission
K2C4_RAT	Keratin, type II cytoskeletal 4 OS=Rattus norvegicus GN=Krt4 PE=2 SV=1	57631	7.52	F:structural molecule activity;P:cytoskeleton organization; P:epithelial cell differentiation;P:negative regulation of epithelial cell proliferation;	C:cell surface;C:keratin filament;C:nucleus;		cell membrane, cytosol, nucleus	structure
K1C14_RAT	Keratin, type I cytoskeletal 14 OS=Rattus norvegicus GN=Krt14 PE=2 SV=1	52936	5.08	F:structural molecule activity; P:aging;P:epithelial cell differentiation;P:hair cycle; P:intermediate filament bundle assembly;P:response to ionizing radiation;P:response to zinc ion;	.C:cell periphery;C:cytoplasm;C:extracellular exosome; C:keratin filament; C:nucleus;	The nonhelical tail domain is involved in promoting KRT5-KRT14 filaments to self-organize into large bundles and enhances the mechanical properties involved in resilience of keratin intermediate filaments in vitro.	cytosol, nucleus, cell membrane	structure
K1C27_RAT	Keratin, type I cytoskeletal 27 OS=Rattus norvegicus GN=Krt27 PE=2 SV=1	49649	4.89	F:structural molecule activity; P:hair follicle morphogenesis;	C:cytoplasm;C:extracellular exosome;C:intermediate filament;	Essential for the proper assembly of type I and type IIkeratin protein complexes and formation of keratin intermediate filaments in the inner root sheath (irs).	cytosol	structure
K1C13_RAT	type I cytoskeletal 13 OS=Rattus norvegicus GN=Krt13 PE=2 SV=1	48098	4.85	F:structural molecule activity;P:cellular response to retinoic acid; P:cytoskeleton organization; P:response to radiation;P:tongue morphogenesis;	C:extracellular exosome;C:keratin filament; C:nucleus;		cytosol, nucleus	structure
NFH_RAT	Neurofilament heavy polypeptide OS=Rattus norvegicus GN=Nefh PE=1 SV=4	115378	5.74	F:protein binding, bridging; F:protein heterodimerization activity;F:structural constituent of cytoskeleton; F:toxic substance binding; P:axon regeneration;P:brain development; P:cellular response to estradiol stimulus;P:cellular response to oxidative stress;P:cerebral cortex development;P:hippocampus development;P:intermediate filament bundle assembly;P:neuron projection development; P:ovarian f…	C:axon; C:cytoplasm;C:intermediate filament;C:nucleus; C:perikaryon;	Neurofilaments usually contain three intermediate filament proteins: L, M, and H which are involved in the maintenance of neuronal caliber. NF-H has an important function in mature axons that is not subserved by the two smaller NF proteins.	cytosol, nucleus	structure
RM09_RAT	39S ribosomal protein L9, mitochondrial OS=Rattus norvegicus GN=Mrpl9 PE=2 SV=1	30228	10.09	F:poly(A) RNA binding;F:structural constituent of ribosome; P:translation;	C:mitochondrion; C:ribosome;		mitochondrion, ribosome	structure
ACTH_RAT	Actin, gamma-enteric smooth muscle OS=Rattus norvegicus GN=Actg2 PE=2 SV=1	42249	5.31	F:ATP binding;P:mesenchyme migration; P:positive regulation of gene expression;	Cytoplasm, cytoskeleton.C:blood microparticle; C:cell body;C:cell periphery;C:cytoplasm;C:extracellular exosome;C:filopodium; C:lamellipodium;C:myosin filament;	Actins are highly conserved proteins that are involved in various types of cell motility and are ubiquitously expressed in all eukaryotic cells.	cytosol, cell membrane	structure
QN1_RAT	Protein QN1 homolog OS=Rattus norvegicus GN=Qn1 PE=1 SV=2	161131	5.55	cilium assembly	microtubule organizing center › centrosome › centriole;Cytoplasm › cytoskeleton › spindle;Nucleus.	Required to promote assembly of the transition zone in primary cilia. Acts by specifically recognizing and binding the axonemal microtubule. Localizes to the distal ends of centrioles before ciliogenesis and directly binds to axonemal microtubule, thereby promoting and restricting transition zone formation specifically at the cilia base. Required to mediate CEP290 association with microtubules.	cytosol, nucleus	structure
ACTG_RAT	Actin, cytoplasmic 2 OS=Rattus norvegicus GN=Actg1 PE=1 SV=1	42108	5.31	F:ATP binding;F:structural constituent of cytoskeleton; P:platelet aggregation; P:response to calcium ion; P:retina homeostasis; P:sarcomere organization;	Cytoplasm, C:blood microparticle; C:cytoskeleton; C:cytosol;C:dense body; C:extracellular exosome;C:filamentous actin; C:focal adhesion; C:myelin sheath;C:myofibril;C:nucleus;C:plasma membrane;	Actins are highly conserved proteins that are involved in various types of cell motility and are ubiquitously expressed in all eukaryotic cells.	cytosol, nucleus, cell membrane	structure
MYPR_RAT	Myelin proteolipid protein OS=Rattus norvegicus GN=Plp1 PE=1 SV=2	30855	8.71	F:structural constituent of myelin sheath;F:structural molecule activity; P:astrocyte development;P:axon development; P:axon ensheathment; P:cell maturation; P:central nervous system myelination;P:glial cell differentiation;P:inflammatory response; P:integrin-mediated signaling pathway;P:long-chain fatty acid biosynthetic process; P:myelination;P:positive regulation of gene expression;P:substanti…	Multi-pass membrane protein.Myelin membrane. Note=Colocalizes with SIRT2 in internodal regions, at paranodal axoglial junction and Schmidt- Lanterman incisures of myelin sheat.C:integral component of plasma membrane;C:myelin sheath;C:plasma membrane;	This is the major myelin protein from the central nervous system. It plays an important role in the formation or maintenance of the multilamellar structure of myelin.	cell membrane	structure
MBP_RAT	Myelin basic protein S OS=Rattus norvegicus GN=Mbp PE=1 SV=3	21546	11.25	F:structural constituent of myelin sheath;P:aging; P:myelination; P:negative regulation of axonogenesis;P:response to fatty acid; P:response to mercury ion; P:response to progesterone; P:response to tumor necrosis factor;	Myelin membrane; Peripheral membrane protein; Cytoplasmic side. Note=Cytoplasmic side of myelin.C:compact myelin;C:myelin sheath;C:plasma membrane;	Is, with PLP, the most abundant protein component of the myelin membrane in the CNS. Has a role in both the formation and stabilization of this compact multilayer arrangement of bilayers. Each splice variant and charge isomer may have a specialized function in the assembly of an optimized, biochemically functional myelin membrane (By similarity).	cell membrane	structure
MYL6_RAT	Myosin light polypeptide 6 OS=Rattus norvegicus GN=Myl6 PE=1 SV=3	17135	4.46	F:actin-dependent ATPase activity;F:calcium ion binding;F:motor activity;F:structural constituent of muscle;P:metabolic process; P:muscle contraction;P:muscle filament sliding;P:skeletal muscle tissue development;	C:myosin complex;C:unconventional myosin complex;	Regulatory light chain of myosin. Does not bind calcium.	cytosol	structure
PHB2_RAT	Prohibitin-2 OS=Rattus norvegicus GN=Phb2 PE=1 SV=1	33292	9.83	P:mammary gland alveolus development;P:mammary gland branching involved in thelarche;P:negative regulation of intracellular estrogen receptor signaling pathway;P:negative regulation of mammary gland epithelial cell proliferation; P:negative regulation of transcription, DNA-templated; P:regulation of branching involved in mammary gland duct morphogenesis;P:transcription, DNA-templated;	Cytoplasm.Nucleus.C:cell surface; C:extracellular exosome;C:mitochondrial inner membrane;C:mitochondrion;C:nuclear matrix;C:nucleus; C:protein complex;	Acts as a mediator of transcriptional repression by nuclear hormone receptors via recruitment of histone deacetylases.Functions as an estrogen receptor (ER)-selective coregulator that potentiates the inhibitory activities of antiestrogens and represses the activity of estrogens. Competes with NCOA1 for modulation of ER transcriptional activity. Probably involved in regulating mitochondrial respir…	mitochondrion, cytosol, nucleus, cell membrane	regulation
RAE1_RAT	Rab proteins geranylgeranyltransferase component A 1 OS=Rattus norvegicus GN=Chm PE=1 SV=1	73746	4.75	F:GTPase activator activity;F:Rab GTPase binding; P:protein geranylgeranylation; P:protein targeting to membrane;	Cytoplasm, C:cytosol;C:Rab-protein geranylgeranyltransferase complex;	Substrate-binding subunit of the Rab geranylgeranyltransferase (GGTase) complex. Binds unprenylated Rab proteins and presents the substrate peptide to the catalytic component B composed of RABGGTA and RABGGTB, and remains bound to it after the geranylgeranyl transfer reaction. The component A is thought to be regenerated by transferring its prenylated Rab back to the donor membrane. Besides, a pr…	cytosol	regulation
MAEA_RAT	Macrophage erythroblast attacher OS=Rattus norvegicus GN=Maea PE=2 SV=2	45991	8.95	P:cell adhesion;P:cell cycle;P:cell division;P:cytoskeleton organization;P:enucleate erythrocyte development;P:erythrocyte maturation; P:negative regulation of myeloid cell apoptotic process;	Nucleus matrix. Cell membrane. Cytoplasm,cytoskeleton.C:actomyosin contractile ring;C:integral component of plasma membrane; C:nuclear matrix; C:nucleoplasm; C:spindle;	Plays a role in erythroblast enucleation and in the development of the mature macrophages. Mediates the attachment of erythroid cell to mature macrophages, in correlation with the presence of MAEA at cell surface of mature macrophages; This MAEA-mediated contact inhibits erythroid cells apoptosis. Participates to erythroblastic island formation, which is the functional unit of definitive erythrop…	nucleus, cell membrane, cytosol	regulation
AKT3_RAT	RAC-gamma serine/threonine-protein kinase OS=Rattus norvegicus GN=Akt3 PE=2 SV=2	56217	5.57	F:ATP binding;F:protein kinase C binding; F:protein serine/threonine kinase activity;P:cellular response to insulin stimulus;P:positive regulation of sodium ion transport;P:protein phosphorylation;	Nucleus. Cytoplasm.Membrane; Peripheral membrane protein.Note=Membrane-associated after cell stimulation leading to its translocation.C:cytosol;C:membrane; C:nucleoplasm;	AKT3 is one of 3 closely related serine/threonine-protein kinases (AKT1, AKT2 and AKT3) called the AKT kinase, and which regulate many processes including metabolism, proliferation,cell survival, growth and angiogenesis. This is mediated through serine and/or threonine phosphorylation of a range of downstream substrates. Over 100 substrate candidates have been reported so far, but for most of the…	nucleus, cytosol, cell membrane	regulation
ESF1_RAT	ESF1 homolog OS=Rattus norvegicus GN=Esf1 PE=1 SV=1	97534	4.96	F:poly(A) RNA binding; P:regulation of transcription, DNA-templated;P:transcription, DNA-templated;	Nucleus, Note=Is concomitantly relocalized into discrete nuclear bodies at higher expression.C:extracellular space;C:nucleolus;C:nucleoplasm;	May constitute a novel regulatory system for basaltranscription. Negatively regulates ABT1.	nucleus	regulation
NUCB1_RAT	Nucleobindin-1 OS=Rattus norvegicus GN=Nucb1 PE=1 SV=1	53507	5.04	F:calcium ion binding;F:DNA binding;F:G-protein alpha-subunit binding;P:regulation of protein targeting;P:response to cisplatin;	cis-Golgi network membrane;Peripheral membrane protein; Lumenal side. Cytoplasm. Note=A smallfraction of the protein may be cytoplasmic. In bone at least part of it is found in the extracellular matrix and in the culture medium of calvaria explants.C:cis-Golgi network;C:cytoplasm;C:early endosome;C:endoplasmic reticulum-Golgi intermediate compartment;C:extracellular exosome; C:extracellular regio…	Major calcium-binding protein of the Golgi. May have a role in calcium homeostasis.	Golgi apparatus, cytosol, nucleus, endoplasmic reticulum,	regulation
AT1B1_RAT	Sodium/potassium-transporting ATPase subunit beta-1 OS=Rattus norvegicus GN=Atp1b1 PE=1 SV=1	35578	8.83	F:ATPase activator activity;F:sodium:potassium-exchanging ATPase activity;P:cardiac muscle contraction;P:cell adhesion;P:cellular calcium ion homeostasis;P:cellular potassium ion homeostasis;P:cellular sodium ion homeostasis;P:membrane repolarization;P:metal ion transport;P:positive regulation of calcium:sodium antiporter activity;P:positive regulation of potassium ion import;P:positive regulatio…	C:apical plasma membrane;C:basolateral plasma membrane; C:caveola; C:extracellular exosome;C:intercalated disc; C:intracellular; C:myelin sheath;C:sarcolemma; C:sodium:potassium-exchanging ATPase complex;	This is the non-catalytic component of the active enzyme, which catalyzes the hydrolysis of ATP coupled with the exchange of Na(+) and K(+) ions across the plasma membrane. The beta subunit regulates, through assembly of alpha/beta heterodimers, the number of sodium pumps transported to the plasma membrane.Involved in cell adhesion and establishing epithelialcell polarity.	cell membrane	transport
NPT2A_RAT	Sodium-dependent phosphate transport protein 2A OS=Rattus norvegicus GN=Slc34a1 PE=1 SV=1	68707	9.01	F:PDZ domain binding; F:protein complex binding; F:protein homodimerization activity; F:sodium-dependent phosphate transmembrane transporter activity; F:symporter activity; P:arsenate ion transmembrane transport; P:bone remodeling; P:cellular response to metal ion; P:cellular response to parathyroid hormone stimulus;P:cellular response to staurosporine; P:dentinogenesis; P:gentamycin metabolic pr…	Membrane; Multi-pass membrane protein.C:apical plasma membrane;C:basolateral plasma membrane;C:brush border membrane;C:cell surface;C:endosome;C:integral component of membrane;C:intrinsic component of plasma membrane; C:membrane raft;C:membrane-bounded vesicle;C:perinuclear region of cytoplasm;	May be involved in actively transporting phosphate into cells via Na(+) cotransport in the renal brush border membrane.Probably mediates 70-80% of the apical influx.	cell membrane, cytosol, vesicle	transport
AT2C2_RAT	Calcium-transporting ATPase type 2C member 2 OS=Rattus norvegicus GN=Atp2c2 PE=2 SV=1	104094	5.83	F:ATP binding; F:calcium-transporting ATPase activity; F:metal ion binding;	Membrane; Multi-pass membrane protein.C:integral component of membrane;	This magnesium-dependent enzyme catalyzes the hydrolysis of ATP coupled with the transport of calcium.Secretory pathway Ca-ATPase 2 (SPCA2), also known as ATP2C2, belongs to the IIA subfamily of P-type ATPases, whose members are Ca2+ ATPases that catalyse the hydrolysis of ATP coupled with the transport of calcium across the membrane [PMID: 22240025]. P-ATPases (E1E2-ATPases), which are found in …	cell membrane	transport
KCNC1_RAT	Potassium voltage-gated channel subfamily C member 1 OS=Rattus norvegicus GN=Kcnc1 PE=2 SV=1	65857	5.78	F:delayed rectifier potassium channel activity;F:ion channel binding;P:brain development;P:cellular response to drug;P:cerebellum development;P:globus pallidus development; P:positive regulation of ion transmembrane transport;P:positive regulation of potassium ion transmembrane transport;P:potassium ion transmembrane transport;P:protein homooligomerization;P:regulation of ion transmembrane transp…	Cell membrane, Multi-pass membrane protein.C:axolemma; C:cell surface; C:dendrite;C:dendrite membrane; C:integral component of membrane; C:membrane;C:neuron projection membrane;C:neuronal cell body; C:neuronal cell body membrane;C:voltage-gated potassium channel complex;	This protein mediates the voltage-dependent potassium ion permeability of excitable membranes. Assuming opened or closed conformations in response to the voltage difference across the membrane, the protein forms a potassium-selective channel through which potassium ions may pass in accordance with their electrochemical gradient. Can form functional homotetrameric channels and heterotetrameric cha…	cell membrane	transport
S2542_RAT	Mitochondrial coenzyme A transporter SLC25A42 OS=Rattus norvegicus GN=Slc25a42 PE=2 SV=1	35134	9.86	F:adenosine-diphosphatase activity;F:ADP transmembrane transporter activity;F:AMP transmembrane transporter activity;F:ATP transmembrane transporter activity; F:coenzyme A transmembrane transporter activity; P:ADP transport;P:AMP transport; P:ATP transport; P:coenzyme A transmembrane transport;	Multi-pass membrane protein.C:integral component of membrane;C:mitochondrial inner membrane; C:mitochondrion;C:nucleus;	Mitochondrial carrier mediating the transport of coenzyme A (CoA) in mitochondria in exchange for intramitochondrial (deoxy)adenine nucleotides and adenosine 3',5'-diphosphate.	mitochondrion, nucleus	transport
TPH2_RAT	Tryptophan 5-hydroxylase 2 OS=Rattus norvegicus GN=Tph2 PE=2 SV=1	55621	5.88	F:amino acid binding; F:iron ion binding; F:tryptophan 5-monooxygenase activity; P:aromatic amino acid family metabolic process; P:cellular response to lithium ion; P:circadian rhythm; P:response to activity; P:response to calcium ion; P:response to estrogen; P:response to glucocorticoid; P:response to nutrient levels; P:serotonin biosynthetic process;	C:neuron projection;		cytosol	metabolic enzyme
ODP2_RAT	Dihydrolipoyllysine-residue acetyltransferase component of pyruvate dehydrogenase complex, mitochondrial OS=Rattus norvegicus GN=Dlat PE=1 SV=3	67637	8.76	F:dihydrolipoyllysine-residue acetyltransferase activity; F:nucleotide binding; P:acetyl-CoA biosynthetic process from pyruvate; P:glucose metabolic process;P:sleep;P:tricarboxylic acid cycle;	.C:mitochondrial matrix;C:mitochondrion;C:myelin sheath;C:pyruvate dehydrogenase complex;	The pyruvate dehydrogenase complex catalyzes the overallconversion of pyruvate to acetyl-CoA and CO(2), and thereby links the glycolytic pathway to the tricarboxylic cycle.	mitochondrion, cell membrane	metabolic enzyme
AMD_RAT	Peptidyl-glycine alpha-amidating monooxygenase OS=Rattus norvegicus GN=Pam PE=1 SV=1	109461	5.78	F:calcium ion binding;F:copper ion binding; F:L-ascorbic acid binding; F:peptidylamidoglycolate lyase activity; F:peptidylglycine monooxygenase activity;F:protein kinase binding;F:zinc ion binding; P:central nervous system development; P:heart development;P:lactation; P:limb development;P:long-chain fatty acid metabolic process;P:maternal process involved in female pregnancy;P:odontogenesis;P:ovu…	Cytoplasmic vesicle, secretory vesicle membrane; Single-pass membrane protein. Note=Secretory granules.C:cell surface;C:extracellular space;C:integral component of membrane;C:neuron projection;C:neuronal cell body; C:perikaryon;C:perinuclear region of cytoplasm;C:plasma membrane;C:secretory granule; C:secretory granule membrane;C:trans-Golgi network; C:transport vesicle membrane;	Bifunctional enzyme that catalyzes 2 sequential steps in C-terminal alpha-amidation of peptides. The monooxygenase part produces an unstable peptidyl(2-hydroxyglycine) intermediate thatis dismutated to glyoxylate and the corresponding desglycine peptide amide by the lyase part. C-terminal amidation of peptides such as neuropeptides is essential for full biological activity.	vesicle,cytosol, cell membrane, Golgi apparatus	metabolic enzyme
ATP5I_RAT	ATP synthase subunit e, mitochondrial OS=Rattus norvegicus GN=Atp5i PE=1 SV=3	8249	9.34	F:ATPase activity;F:hydrogen ion transmembrane transporter activity;P:ATP metabolic process;P:ATP synthesis coupled proton transport;	Mitochondrion inner membrane.C:mitochondrial proton-transporting ATP synthase complex; C:mitochondrial proton-transporting ATP synthase complex, coupling factor F(o); C:mitochondrion;	Mitochondrial membrane ATP synthase (F(1)F(0) ATP synthase or Complex V) produces ATP from ADP in the presence of a proton gradient across the membrane which is generated by electron transport complexes of the respiratory chain. F-type ATPases consist of two structural domains, F(1) - containing the extramembraneous catalytic core, and F(0) - containing the membrane proton channel, linked togethe…	mitochondrion	metabolic enzyme
UBR4_RAT	E3 ubiquitin-protein ligase UBR4 OS=Rattus norvegicus GN=Ubr4 PE=2 SV=2	580498	5.73	F:ligase activity;F:ubiquitin-protein transferase activity; F:zinc ion binding; P:protein ubiquitination involved in ubiquitin-dependent protein catabolic process;	Membrane; Multi-pass membrane protein. Cytoplasm.Cytoskeleton. Nucleus.Note=Concentrates at the leading edge of membrane structures.involved in actin motility.C:cytoplasm;C:cytoskeleton; C:integral component of membrane;C:nucleus;	E3 ubiquitin-protein ligase which is a component of the N-end rule pathway. Recognizes and binds to proteins bearing specific N-terminal residues that are destabilizing according to the N-end rule, leading to their ubiquitination and subsequentdegradation. Together with clathrin, forms meshwork structures involved in membrane morphogenesis and cytoskeletal organization. Regulates integrin-mediate…	cytosol, cell membrane, endoplasmic reticulum, nucleus	metabolic enzyme
LANC1_RAT	LanC-like protein 1 OS=Rattus norvegicus GN=Lancl1 PE=2 SV=2	45952	7.57	F:catalytic activity;F:glutathione binding; F:zinc ion binding;	Peripheral membrane protein. Nucleus.C:cytoplasm; C:extracellular exosome; C:membrane;C:nucleus;	May play a role in EPS8 signaling. Binds glutathione (By similarity).	cytosol, cell membrane, nucleus	metabolic enzyme
P33MX_RAT	Putative monooxygenase p33MONOX OS=Rattus norvegicus GN=P33monox PE=2 SV=1	32834	9.44	F:oxidoreductase activity;	C:cytoplasm;	Potential NADPH-dependent oxidoreductase. May be involved in the regulation of neuronal survival, differentiation and axonal outgrowth (By similarity).	cytosol	metabolic enzyme
Part II: Proteins only interacting with C2B domain
ID	DE	MW	pI	Information on function/Process	In formation on subcellular localization	Other function information	Subcellular localization classification	Functional classification
EAA1_RAT	Excitatory amino acid transporter 1 OS=Rattus norvegicus GN=Slc1a3 PE=1 SV=2	59830	8.51	F:high-affinity glutamate transmembrane transporter activity; F:L-glutamate transmembrane transporter activity; F:sodium:dicarboxylate symporter activity; P:L-glutamate transmembrane transport; P:L-glutamate transport; P:malate-aspartate shuttle; P:neurotransmitter transport; P:response to inorganic substance;	Membrane; Multi-pass membrane protein.C:basolateral plasma membrane; C:dendritic spine; C:integral component of membrane; C:mitochondrial inner membrane; C:neuron projection; C:plasma membrane; C:synapse;	Transports L-glutamate and also L- and D-aspartate. Essential for terminating the postsynaptic action of glutamate by rapidly removing released glutamate from the synaptic cleft. Acts as a symport by cotransporting sodium.	cell membrane, mitochondrion	synaptic transmission
AP2A2_RAT	AP-2 complex subunit alpha-2 OS=Rattus norvegicus GN=Ap2a2 PE=1 SV=3	104891	6.51	F:lipid binding;F:protein complex binding; F:protein transporter activity; P:endocytosis; P:intracellular protein transport.	Cell membrane Membrane,coated pit; Peripheral membrane protein Cytoplasmic side.C:clathrin adaptor complex; C:coated pit; C:plasma membrane.	Component of the adaptor protein complex 2 (AP-2).Adaptor protein complexes function in protein transport via transport vesicles in different membrane traffic pathways. Adaptor protein complexes are vesicle coat components and appear to be involved in cargo selection and vesicle formation. AP-2 is involved in clathrin-dependent endocytosis in which cargo proteins are incorporated into vesicles su…	cell membrane, vesicle	synaptic transmission
SNP25_RAT	Synaptosomal-associated protein 25 OS=Rattus norvegicus GN=Snap25 PE=1 SV=1	23528	4.66	F:calcium-dependent protein binding; F:ion channel binding; F:myosin binding; F:protein domain specific binding; F:protein N-terminus binding; F:SNAP receptor activity; F:SNARE binding; F:syntaxin-1 binding; F:voltage-gated potassium channel activity; P:axonogenesis;P:calcium ion-dependent exocytosis of neurotransmitter; P:endosomal transport; P:exocytosis; P:growth hormone secretion; P:long-term…	perinuclear region. Lipid-anchor. Cell junction, synapse, synaptosome. Cell membrane. Note=Membrane association requires palmitoylation. Expressed throughout cytoplasm, concentrating at the perinuclear region (By similarity). Colocalizes with KCNB1 at the cell membrane.C:actin cytoskeleton; C:axon; C:axonal growth cone; C:cell junction; C:cytoplasm; C:cytosol; C:endosome; C:filopodium; C:growth c…	t-SNARE involved in the molecular regulation of neurotransmitter release. Modulates the gating characteristics of the delayed rectifier voltage-dependent potassium channel KCNB1 in pancreatic beta cells. May play an important role in the synaptic function of specific neuronal systems. Associates with proteins involved in vesicle docking and membrane fusion. Regulates plasma membrane recycling thr…	cytosol, cell membrane	synaptic transmission
NSF_RAT	Vesicle-fusing ATPase OS=Rattus norvegicus GN=Nsf PE=1 SV=1	83170	6.55	calcium-dependent protein binding,ion channel binding,myosin binding,protein domain specific binding,protein N-terminus binding,SNAP receptor activity,SNARE binding,syntaxin-1 binding,voltage-gated potassium channel activity	Cytoplasm.C:dendritic shaft; C:Golgi stack; C:postsynaptic density;	Required for vesicle-mediated transport. Catalyzes the fusion of transport vesicles within the Golgi cisternae. Is also required for transport from the endoplasmic reticulum to the Golgi stack. Seems to function as a fusion protein required for the delivery of cargo proteins to all compartments of the Golgi stack independent of vesicle origin. Interaction with AMPAR subunit GRIA2 leads to influen…	cytosol, Golgi apparatus, cell membrane	synaptic transmission
KPCG_RAT	Protein kinase C gamma type OS=Rattus norvegicus GN=Prkcg PE=1 SV=1	79562	7.27	F:ATP binding; F:calcium-dependent protein kinase C activity; F:protein kinase C activity; F:protein serine/threonine/tyrosine kinase activity; F:zinc ion binding;P:chemosensory behavior; P:innervation; P:intracellular signal transduction; P:learning or memory; P:negative regulation of neuron apoptotic process; P:negative regulation of proteasomal protein catabolic process; P:negative regulation …	Cytoplasm, perinuclear region. Cell membrane.Peripheral membrane protein. Cell junction, synapse, synaptosome. Cell projection, dendrite. C:cell-cell junction; C:cytosol; C:dendrite; C:neuron projection; C:neuronal postsynaptic density; C:nucleus; C:perinuclear region of cytoplasm; C:plasma membrane; C:synaptic membrane;Note=Translocates to synaptic membranes on stimulation.	Calcium-activated, phospholipid- and diacylglycerol(DAG)-dependent serine/threonine-protein kinase that plays diverse roles in neuronal cells and eye tissues, such as regulation of the neuronal receptors GRIA4/GLUR4 and GRIN1/NMDAR1, modulation of receptors and neuronal functions related to sensitivity to opiates, pain and alcohol, mediation of synaptic function and cell survival after ischemia, …	cytosol, cell membrane, nucleus	synaptic transmission
AP2M1_RAT	AP-2 complex subunit mu OS=Rattus norvegicus GN=Ap2m1 PE=1 SV=1	49965	9.57	F:lipid binding; F:low-density lipoprotein particle receptor binding; F:signal sequence binding; P:endocytosis; P:intracellular protein transport; P:vesicle-mediated transport;	Membrane, coated pit; Peripheral membrane protein Cytoplasmic side. Note=AP-2 appears to be excluded from internalizing CCVs and to disengage from sites of endocytosis seconds before internalization of the nascent CCV.C:clathrin adaptor complex; C:clathrin vesicle coat; C:coated pit; C:plasma membrane; C:terminal bouton; C:transport vesicle;	Component of the adaptor protein complex 2 (AP-2). Adaptor protein complexes function in protein transport via transport vesicles in different membrane traffic pathways. Adaptor protein complexes are vesicle coat components and appear to be involved in cargo selection and vesicle formation. AP-2 is involved in clathrin-dependent endocytosis in which cargo proteins are incorporated into vesicles s…	cell membrane, vesicle	synaptic transmission
STX1B_RAT	Syntaxin-1B OS=Rattus norvegicus GN=Stx1b PE=1 SV=1	33452	5.25	F:protein domain specific binding; F:SNAP receptor activity; F:SNARE binding; P:exocytosis;P:intracellular protein transport; P:positive regulation of excitatory postsynaptic membrane potential; P:positive regulation of neurotransmitter secretion; P:protein transport; P:regulation of exocytosis; P:regulation of gene expression; P:regulation of synaptic vesicle priming; P:spontaneous neurotransmit…	Membrane; Single-pass type IV membrane protein.C:endomembrane system; C:integral component of membrane;C:membrane; C:plasma membrane; C:SNARE complex; C:synaptic vesicle;	Potentially involved in docking of synaptic vesicles atpresynaptic active zones. May mediate Ca(2+)-regulation of exocytosis acrosomal reaction in sperm (By similarity).	cell membrane, vesicle	synaptic transmission
NRX1A_RAT	Neurexin-1-alpha OS=Rattus norvegicus GN=Nrxn1 PE=1 SV=3	170211	5.65	F:acetylcholine receptor binding; F:calcium channel regulator activity; F:calcium ion binding; F:cell adhesion molecule binding; F:neuroligin family protein binding; P:adult behavior; P:cell adhesion; P:gephyrin clustering involved in postsynaptic density assembly; P:learning; P:neuroligin clustering involved in postsynaptic membrane assembly; P:neuromuscular process controlling balance; P:neurot…	Cell membrane; Single-pass type I membrane protein. Cell junction, synapse, presynaptic cell membrane. C:cell junction; C:cell surface; C:endoplasmic reticulum; C:integral component of membrane; C:neuronal cell body; C:nuclear membrane; C:plasma membrane; C:presynaptic membrane; C:vesicle;	Cell surface protein involved in cell-cell-interactions,exocytosis of secretory granules and regulation of signal transmission. Function is isoform-specific. Alpha-type isoforms have a long N-terminus with six laminin G-like domains and play an important role in synaptic signal transmission. Alpha-type isoforms play a role in the regulation of calcium channel activity and Ca(2+)-triggered neurotr…	cell membrane, endoplasmic reticulum, nucleus, vesicle	synaptic transmission
MYO5A_RAT	Unconventional myosin-Va OS=Rattus norvegicus GN=Myo5a PE=1 SV=1	213283	8.87	F:ATP binding;F:ATP-dependent protein binding; F:calcium-dependent protein binding; F:microfilament motor activity; F:motor activity; F:protein dimerization activity; F:protein heterodimerization activity; F:SNARE binding; F:syntaxin-1 binding; P:actin filament-based movement; P:cellular response to insulin stimulus; P:pigmentation; P:protein localization to plasma membrane; P:protein transport; …	C:actomyosin, myosin complex part; C:axon; C:insulin-responsive compartment;C:neuron projection; C:neuronal cell body;C:secretory granule; C:synaptic vesicle;	Processive actin-based motor that can move in large steps approximating the 36-nm pseudo-repeat of the actin filament. Involved in melanosome transport. Also mediates the transport of vesicles to the plasma membrane. May also be required for some polarization process involved in dendrite formation.	cytosol, vesicle	synaptic transmission
SEPT9_RAT	Septin-9 OS=Rattus norvegicus GN=Sept9 PE=1 SV=1	64094	8.65	F:GTP binding; P:cell cycle; P:cell division.	Cytoplasm, cytoskeleton	Filament-forming cytoskeletal GTPase. May play a role in cytokinesis.	cytosol	structure
TBA8_RAT	Tubulin alpha-8 chain OS=Rattus norvegicus GN=Tuba8 PE=2 SV=1	50690	4.97	F:GTP binding; F:GTPase activity; F:structural constituent of cytoskeleton; P:microtubule-based process; P:protein polymerization;	cytoskeleton.C:cytoplasm; C:microtubule;	Tubulin is the major constituent of microtubules. It binds two moles of GTP, one at an exchangeable site on the beta chain and one at a non-exchangeable site on the alpha chain.	cytosol	structure
GPC1_RAT	Glypican-1 OS=Rattus norvegicus GN=Gpc1 PE=1 SV=1	62721	6.86	F:collagen V binding; F:copper ion binding;F:fibroblast growth factor binding; F:laminin binding; P:heparan sulfate proteoglycan catabolic process; P:myelin assembly; P:negative regulation of fibroblast growth factor receptor signaling pathway; P:positive regulation of skeletal muscle cell differentiation; P:Schwann cell differentiation;	Cell membrane; Lipid-anchor, GPI-anchor; Extracellular side. Endosome.C:anchored component of membrane; C:endosome;C:extracellular space;C:membrane raft; C:neuronal cell body; C:plasma membrane; C:proteinaceous extracellular matrix;	Cell surface proteoglycan that bears heparan sulfate. May act as a catalyst in increasing the rate of conversion of prion protein PRPN(C) to PRNP(Sc) via associating (via the heparan sulfate side chains) with both forms of PRPN, targeting them to lipid rafts and facilitating their interaction. Required for proper skeletal muscle differentiation by sequestering FGF2 in lipid rafts preventing its b…	cell membrane	structure
ACTS_RAT	Actin, alpha skeletal muscle OS=Rattus norvegicus GN=Acta1 PE=1 SV=1	42366	5.23	F:ATP binding; P:cell growth; P:mesenchyme migration;P:positive regulation of gene expression; P:response to extracellular stimulus; P:response to lithium ion; P:response to mechanical stimulus; P:response to steroid hormone; P:skeletal muscle fiber adaptation; P:skeletal muscle fiber development; P:skeletal muscle thin filament assembly.	Cytoplasm, cytoskeleton.C:actin filament; C:blood microparticle;C:cell body; C:cytoplasm;C:extracellular exosome; C:filopodium;C:lamellipodium; C:stress fiber;C:striated muscle thin filament.	Actins are highly conserved proteins that are involved in various types of cell motility and are ubiquitously expressed in all eukaryotic cells.	cytosol	structure
NDEL1_RAT	Nuclear distribution protein nudE-like 1 OS=Rattus norvegicus GN=Ndel1 PE=1 SV=1	38570	5.16	F:microtubule binding;F:oligopeptidase activity; F:protein complex binding; P:activation of GTPase activity; P:cell migration; P:central nervous system neuron axonogenesis; P:centrosome localization; P:cerebral cortex radially oriented cell migration; P:chromosome segregation; P:establishment of chromosome localization; P:establishment of mitotic spindle orientation; P:inner cell mass cell prolif…	Cytoplasm, cytoskeleton. C:axon; C:axon hillock; C:cell body; C:cell leading edge; C:centrosome; C:condensed chromosome kinetochore;C:cytoplasm; C:kinesin complex; C:kinetochore; C:microtubule; C:neurofilament cytoskeleton; C:nuclear envelope; C:nucleolus; C:spindle; Note=Localizes to the mitotic spindle and to the microtubules of the manchette in elongated spermatids (By similarity). Localizes t…	Required for organization of the cellular microtubule array and microtubule anchoring at the centrosome. May regulate microtubule organization at least in part by targeting the microtubule severing protein KATNA1 to the centrosome. Also positively regulates the activity of the minus-end directed microtubule motor protein dynein. May enhance dynein-mediated microtubule sliding by targeting dynein …	cytosol, nucleus	structure
K1C13_RAT	Keratin, type I cytoskeletal 13 OS=Rattus norvegicus GN=Krt13 PE=2 SV=1	48098	4.85	F:structural molecule activity; P:cellular response to retinoic acid;P:cytoskeleton organization; P:response to radiation;P:tongue morphogenesis;	C:extracellular exosome;C:keratin filament;C:nucleus;		cytosol, nucleus	structurre
SEP11_RAT	Septin-11 OS=Rattus norvegicus GN=Sept11 PE=1 SV=1	50005	6.24	F:GTP binding; P:cell cycle; P:cell division; P:protein heterooligomerization;	cytoskeleton. Cell junction,synapse. Cell projection, dendritic spine. Cell projection, axon. Note=Partly colocalizes with stress fibers. Association with microtubules not observed in embryonic fibroblasts. In cultured hippocampal neurons, localizes to 54% of GABAergic and 25% of glutamatergic synapses. Frequently present at the base of dendritic protrusions and at the bifurcation points of the d…	Filament-forming cytoskeletal GTPase. May play a role in cytokinesis (Potential). May play a role in the cytoarchitecture of neurons, including dendritic arborization and dendritic spines, and in GABAergic synaptic connectivity.	cytosol, cell membrane	structure
RL11_RAT	60S ribosomal protein L11 OS=Rattus norvegicus GN=Rpl11 PE=1 SV=2	20468	9.64	F:poly(A) RNA binding; F:rRNA binding; F:structural constituent of ribosome; P:protein localization to nucleus; P:ribosomal large subunit assembly; P:translation;	Nucleus, C:cytosolic large ribosomal subunit; C:nucleolus;	Required for rRNA maturation and formation of the 60S ribosomal subunits (By similarity). Binds to 5S ribosomal RNA. Promotes nucleolar location of PML (By similarity).	nucleus, ribosome	structure
ACTA_RAT	Actin, aortic smooth muscle OS=Rattus norvegicus GN=Acta2 PE=1 SV=1	42381	5.23	F:ATP binding; P:mesenchyme migration; P:muscle contraction; P:positive regulation of gene expression;	cytoskeleton.C:actin cytoskeleton; C:cell body; C:cytoplasm; C:filopodium; C:lamellipodium;	Actins are highly conserved proteins that are involved in various types of cell motility and are ubiquitously expressed in all eukaryotic cells.	cytosol	structure
SDC4_RAT	Syndecan-4 OS=Rattus norvegicus GN=Sdc4 PE=1 SV=1	22005	4.25	F:fibronectin binding; F:protein kinase C binding; F:thrombospondin receptor activity; P:cell adhesion; P:cell migration; P:cell-cell signaling;P:inner ear receptor stereocilium organization; P:neural tube closure; P:positive regulation of exosomal secretion; P:positive regulation of extracellular exosome assembly; P:positive regulation of focal adhesion assembly; P:positive regulation of protein…	Membrane; Single-pass type I membrane protein. Secreted. Note=Shedding of the ectodomain produces a soluble form.C:cell surface; C:costamere; C:extracellular exosome; C:focal adhesion; C:integral component of membrane; C:membrane raft; C:plasma membrane;	Homodimer. Interacts with CDCP1 and SDCBP. Interacts (via its cytoplasmic domain) with GIPC (via its PDZ domain). Interacts (via its cytoplasmic domain) with NUDT16L1 (By similarity).	cell membrane	structure
SDC3_RAT	Syndecan-3 OS=Rattus norvegicus GN=Sdc3 PE=2 SV=3	45891	4.53	P:cell adhesion; P:cell migration; P:regulation of cell migration;	Single-pass type I membrane protein.C:axon; C:cell surface;C:integral component of membrane; C:membrane; C:neuron projection; C:protein complex;	Cell surface proteoglycan that may bear heparan sulfate. May have a role in the organization of cell shape by affecting the actin cytoskeleton, possibly by transferring signals from the cell surface in a sugar-dependent mechanism (By similarity).	cell membrane	structure
HD_RAT	Huntingtin OS=Rattus norvegicus GN=Htt PE=1 SV=1	347478	5.91	F:receptor binding; F:transcription factor binding; P:central nervous system development; P:mRNA transport; P:negative regulation of cysteine-type endopeptidase activity; P:organ development;	Note=Shuttles between cytoplasm and nucleus in a Ran GTPase-independent manner.C:axon; C:clathrin-coated vesicle; C:cytoplasm; C:cytosol; C:dendrite; C:neuronal cell body; C:nucleus; C:postsynaptic density;	May play a role in microtubule-mediated transport or vesicle function.	cytosol, nucleus, vesicle	structure
MYH9_RAT	Myosin-9 OS=Rattus norvegicus GN=Myh9 PE=1 SV=3	227566	5.49	F:actin filament binding; F:ATP binding; F:ATPase activity; F:follicle-stimulating hormone receptor binding; F:microfilament motor activity; F:protein anchor; F:protein homodimerization activity; F:protein kinase binding; F:sodium:potassium-exchanging ATPase activity; P:actin cytoskeleton reorganization; P:actin filament-based movement; P:angiogenesis; P:blood vessel endothelial cell migration; P…	cytoskeleton. cell cortex. Note=Colocalizes with actin filaments at lamellipodia margins and at the leading edge of migrating cells.C:actin cytoskeleton; C:actomyosin contractile ring; C:cell leading edge;C:cleavage furrow; C:cytoplasm; C:cytosol;C:lateral plasma membrane;C:myosin complex; C:nucleus; C:plasma membrane; C:protein complex; C:ruffle; C:stress fiber;	During cell spreading, plays an important role in cytoskeleton reorganization, focal contacts formation (in the margins but not the central part of spreading cells), and lamellipodial retraction; this function is mechanically antagonized by MYH10 (By similarity). Cellular myosin that appears to play a role in cytokinesis, cell shape, and specialized functions such as secretion and capping.	cytosol, nucleus, cell membrane	structure
MYH11_RAT	Myosin-11 (Fragments) OS=Rattus norvegicus GN=Myh11 PE=2 SV=3	153082	5.93	F:ATP binding; F:motor activity; F:structural constituent of muscle;	Melanosome. Cytoplasm,myofibril. Note=Thick filaments of the myofibrils.C:melanosome; C:muscle myosin complex;C:myofibril; C:myosin filament;	Muscle contraction.	cytosol	structure
DREB_RAT	Drebrin OS=Rattus norvegicus GN=Dbn1 PE=2 SV=3	78223	4.46	F:profilin binding; P:actin filament organization; P:cell communication by chemical coupling; P:cell communication by electrical coupling; P:generation of neurons; P:maintenance of protein location in cell; P:nervous system development; P:neural precursor cell proliferation;	Cytoplasm, cell cortex. Cell junction. Note=In the absence of antigen, evenly distributed throughout subcortical regions of the T-cell membrane and cytoplasm. In the presence of antigen, distributes to the immunological synapse forming at the T-cell-APC area, where it localizes at the peripheral and distal supramolecular activation clusters (SMAC) (By similarity).C:actin cytoskeleton; C:cell cort…	Required for actin polymerization at immunological synapses (IS) and for CXCR4 recruitment to IS (By similarity). Drebrins might play some role in cell migration, extension of neuronal processes and plasticity of dendrites.	cytosol, cell membrane	structure
E41L1_RAT	Band 4.1-like protein 1 OS=Rattus norvegicus GN=Epb41l1 PE=1 SV=1	98866	5.49	F:receptor binding; F:structural molecule activity; P:cortical actin cytoskeleton organization;	C:cytoplasm; C:cytoskeleton; C:extrinsic component of membrane; C:protein complex;	May function to confer stability and plasticity to neuronal membrane via multiple interactions, including the spectrin-actin-based cytoskeleton, integral membrane channels and membrane-associated guanylate kinases.	cytosol, cell membrane	structure
NUCL_RAT	Nucleolin OS=Rattus norvegicus GN=Ncl PE=1 SV=3	77158	4.67	F:calcium ion binding; F:ErbB-4 class receptor binding;F:histone binding; F:laminin binding; F:nucleotide binding; F:receptor binding; F:RNA binding; F:rRNA primary transcript binding; F:selenocysteine insertion sequence binding; F:sequence-specific DNA binding; F:single-stranded DNA binding; F:telomeric DNA binding; P:cellular response to lipopolysaccharide;P:endocytosis; P:liver regeneration; P…	Nucleus, Cytoplasm.C:cell surface;C:cytoplasm; C:dense fibrillar component;C:fibrillar center; C:nucleolus; C:ribonucleoprotein complex;	Nucleolin is the major nucleolar protein of growing eukaryotic cells. It is found associated with intranucleolar chromatin and pre-ribosomal particles. It induces chromatin decondensation by binding to histone H1. It is thought to play a role in pre-rRNA transcription and ribosome assembly. May play a role in the process of transcriptional elongation. Binds RNA oligonucleotides with 5'-UUAGGG-3' …	nucleus, cytosol, cell membrane	regulation
ENPL_RAT	Endoplasmin OS=Rattus norvegicus GN=Hsp90b1 PE=1 SV=2	92998	4.72	F:ATP binding; P:cellular response to manganese ion; P:ER-associated ubiquitin-dependent protein catabolic process; P:protein folding;	Melanosome.C:endoplasmic reticulum lumen; C:melanosome; C:smooth endoplasmic reticulum;	Molecular chaperone that functions in the processing and transport of secreted proteins. When associated with CNPY3,required for proper folding of Toll-like receptors. Functions in endoplasmic reticulum associated degradation (ERAD). Has ATPase activity (By similarity).	endoplasmic reticulum	regulation
CSK21_RAT	Casein kinase II subunit alpha OS=Rattus norvegicus GN=Csnk2a1 PE=1 SV=2	45159	7.29	F:ATP binding; F:protein serine/threonine kinase activity;P:mitotic spindle checkpoint; P:negative regulation of cysteine-type endopeptidase activity involved in apoptotic process; P:positive regulation of cell growth; P:positive regulation of cell proliferation; P:positive regulation of protein catabolic process; P:positive regulation of Wnt signaling pathway; P:protein phosphorylation;P:regulat…	C:nucleus;C:protein kinase CK2 complex.	Catalytic subunit of a constitutively active serine/threonine-protein kinase complex that phosphorylates a large number of substrates containing acidic residues C-terminalto the phosphorylated serine or threonine. Regulates numerous cellular processes, such as cell cycle progression, apoptosis and transcription, as well as viral infection. May act as a regulatory node which integrates and coordin…	nucleus, cytosol	regulation
PURA_RAT	Transcriptional activator protein Pur-alpha (Fragments) OS=Rattus norvegicus GN=Pura PE=1 SV=1	15370	4.69	F:DNA binding; F:RNA binding;F:sequence-specific DNA binding transcription factor activity; P:cell differentiation; P:negative regulation of transcription, DNA-templated;P:regulation of cell proliferation; P:transcription, DNA-templated.	Nucleus.	This is a probable transcription activator that specifically binds the purine-rich single strand of the PUR element located upstream of the c-Myc gene. May play a role in the initiation of DNA replication and in recombination.	nucleus	regulation
PURB_RAT	Transcriptional activator protein Pur-beta OS=Rattus norvegicus GN=Purb PE=1 SV=3	33512	5.35	F:mRNA binding; F:purine-rich negative regulatory element binding; F:sequence-specific DNA binding transcription factor activity; F:single-stranded DNA binding; F:transcription factor binding; F:translation repressor activity, nucleic acid binding; P:cell differentiation; P:cell proliferation; P:negative regulation of transcription, DNA-templated;P:negative regulation of translation; P:transcript…	C:DNA replication factor A complex; C:nucleus;	Has capacity to bind repeated elements in single-stranded DNA such as the purine-rich single strand of the PUR element located upstream of the MYC gene. Plays a role in the control of vascular smooth muscle (VSM) alpha-actin gene transcription as repressor in myoblasts and fibroblasts. Participates in transcriptional and translationalregulation of alpha-MHC expression in cardiac myocytes by bindi…	nucleus	regulation
SET_RAT	Protein SET OS=Rattus norvegicus GN=Set PE=1 SV=2	33386	4.22	F:DNA binding;P:nucleosome assembly.	Endoplasmic reticulum. Nucleus, nucleoplasm.C:cytoplasm; C:cytosol; C:endoplasmic reticulum;C:nucleoplasm; C:perinuclear region of cytoplasm.	Multitasking protein, involved in apoptosis,transcription, nucleosome assembly and histone chaperoning.Isoform 2 anti-apoptotic activity is mediated by inhibition of the GZMA-activated DNase, NME1. In the course of cytotoxic T-lymphocyte (CTL)-induced apoptosis, GZMA cleaves SET, disrupting its binding to NME1 and releasing NME1 inhibition. Isoform 1 and isoform 2 are potent inhibitors of protein…	cytosol, endoplasmic reticulum, nucleus	regulation
AN32B_RAT	Acidic leucine-rich nuclear phosphoprotein 32 family member B OS=Rattus norvegicus GN=Anp32b PE=2 SV=1	31213	3.87	P:positive regulation of cell proliferation; P:positive regulation of G1/S transition of mitotic cell cycle;	Nucleus.	Exhibits histone chaperone properties, stimulating core histones to assemble into a nucleosome (By similarity). Multifunctional protein working as a cell cycle progression factor as well as a cell survival factor. Required for the progression from the G1 to the S phase. Anti-apoptotic protein which functions as a caspase-3 inhibitor. Has no phosphatase 2A (PP2A) inhibitor activity.Note=Accumulate…	nucleus, cytosol	regulation
AN32A_RAT	Acidic leucine-rich nuclear phosphoprotein 32 family member A OS=Rattus norvegicus GN=Anp32a PE=2 SV=1	28718	3.99	F:cell adhesion molecule binding; F:cytoskeletal protein binding; F:protein C-terminus binding; P:nucleocytoplasmic transport; P:regulation of transcription, DNA-templated; P:transcription, DNA-templated;	Endoplasmic reticulum.Note=Translocates to the cytoplasm during the process of neuritogenesis. Shuttles between nucleus and cytoplasm (By similarity).C:cytoplasm;C:endoplasmic reticulum; C:nucleus; C:perinuclear region of cytoplasm;	Implicated in a number of cellular processes, including proliferation, differentiation, caspase-dependent and caspase-independent apoptosis, suppression of transformation (tumor suppressor), inhibition of protein phosphatase 2A, regulation of mRNA trafficking and stability in association with ELAVL1, and inhibition of acetyltransferases as part of the INHAT (inhibitor of histone acetyltransferase…	nucleus, cytosol, endoplasmic reticulum	regulation
1433G_RAT	14-3-3 protein gamma OS=Rattus norvegicus GN=Ywhag PE=1 SV=2	28456	4.8	F:actin binding;F:enzyme regulator activity; F:insulin-like growth factor receptor binding; F:protein kinase C binding; F:receptor tyrosine kinase binding; P:cellular response to insulin stimulus; P:regulation of catalytic activity; P:regulation of neuron differentiation; P:regulation of synaptic plasticity;P:signal transduction;	C:cytoplasm; C:membrane-bounded vesicle;	Adapter protein implicated in the regulation of a large spectrum of both general and specialized signaling pathways. Binds to a large number of partners, usually by recognition of a phosphoserine or phosphothreonine motif. Binding generally results in the modulation of the activity of the binding partner.	cytosol, vesicle	regulation
CSK2B_RAT	Casein kinase II subunit beta OS=Rattus norvegicus GN=Csnk2b PE=1 SV=1	25268	5.33	F:metal ion binding;F:protein kinase regulator activity; P:adiponectin-activated signaling pathway;P:endothelial tube morphogenesis; P:I-kappaB kinase/NF-kappaB signaling; P:negative regulation of blood vessel endothelial cell migration; P:positive regulation of activin receptor signaling pathway; P:positive regulation of pathway-restricted SMAD protein phosphorylation; P:positive regulation of W…	C:cytoplasm; C:extracellular exosome; C:PcG protein complex; C:plasma membrane;C:protein kinase CK2 complex;	Participates in Wnt signaling. Plays a complex role in regulating the basal catalytic activity of the alpha subunit (By similarity).	cytosol, cell membrane	regulation
HSP7C_RAT	Heat shock cognate 71 kDa protein OS=Rattus norvegicus GN=Hspa8 PE=1 SV=1	71055	5.37	F:ADP binding; F:ATP binding; F:ATPase activity, coupled; F:receptor binding; F:RNA binding; F:transcription factor binding; F:unfolded protein binding; P:chaperone mediated protein folding requiring cofactor; P:chaperone-mediated protein folding; P:mRNA processing; P:negative regulation of transcription, DNA-templated; P:RNA splicing; P:transcription, DNA-templated;	Melanosome, Cell membrane. C:cytoplasm; C:extracellular exosome; C:melanosome; C:messenger ribonucleoprotein complex; C:neuron projection; C:neuronal cell body; C:nucleolus; C:nucleus; C:plasma membrane; C:protein complex; C:Prp19 complex; C:ribonucleoprotein complex; C:spliceosomal complex; C:synaptic vesicle; C:terminal bouton;Note=Localized in cytoplasmic mRNP granules containing untranslated …	Acts as a repressor of transcriptional activation.Inhibits the transcriptional coactivator activity of CITED1 on Smad-mediated transcription. Chaperone. Component of the PRP19-CDC5L complex that forms an integral part of the spliceosome and is required for activating pre-mRNA splicing. May have a scaffolding role in the spliceosome assembly as it contacts allother components of the core complex (…	cytosol, nucleus, cell membrane, vesicle	regulation
TCPE_RAT	T-complex protein 1 subunit epsilon OS=Rattus norvegicus GN=Cct5 PE=1 SV=1	59955	5.51	F:ATP binding; F:G-protein beta-subunit binding; P:binding of sperm to zona pellucida; P:protein folding; P:response to virus; P:toxin transport;	Cytoplasm, cytoskeleton, microtubule organizing center, centrosome.C:cell body; C:centrosome; C:chaperonin-containing T-complex;C:extracellular exosome; C:microtubule; C:myelin sheath; C:nucleolus; C:zona pellucida receptor complex;	Molecular chaperone; assists the folding of proteins upon ATP hydrolysis. As part of the BBS/CCT complex may play a role in the assembly of BBSome, a complex involved in ciliogenesis regulating transports vesicles to the cilia. Known to play a role,in vitro, in the folding of actin and tubulin (By similarity).	cytosol, cell membrane, nucleus	regulation
SNAI2_RAT	Zinc finger protein SNAI2 OS=Rattus norvegicus GN=Snai2 PE=2 SV=2	30772	9.04	F:chromatin binding; F:metal ion binding; F:RNA polymerase II core promoter proximal region sequence-specific DNA binding transcription factor activity involved in negative regulation of transcription; F:RNA polymerase II distal enhancer sequence-specific DNA binding transcription factor activity; F:sequence-specific DNA binding; P:canonical Wnt signaling pathway; P:cartilage morphogenesis; P:cel…	Nucleus. Note=Observed in discrete foci in interphase nuclei. These nuclear foci do not overlap with the nucleoli, the SP100 and the HP1 heterochromatin or the coiled body, suggesting SNAI2 is associated with active transcription or active splicing regions (By similarity).C:cytoplasm; C:nuclear chromatin;	Transcriptional repressor that modulates both activator-dependent and basal transcription. Involved in the generation and migration of neural crest cells. Plays a role in mediating RAF1-induced transcriptional repression of the TJ protein, occludin (OCLN) and subsequent oncogenic transformation of epithelial cells. Represses BRCA2 expression by binding to its E2-box-containing silencer and recrui…	nucleus,cytosol	regulation
S10A5_RAT	Protein S100-A5 OS=Rattus norvegicus GN=S100a5 PE=1 SV=1	10862	5.18	F:calcium ion binding; F:copper ion binding; F:zinc ion binding;	C:neuronal cell body;C:nucleus;	Binds calcium, zinc and copper. One subunit can simultaneously bind 2 calcium ions or 2 copper ions plus 1 zinc ion. Calcium and copper ions compete for the same binding sites.	cytosol, nucleus	regulation
AXIN2_RAT	Axin-2 OS=Rattus norvegicus GN=Axin2 PE=1 SV=1	93973	7.81	F:armadillo repeat domain binding;F:beta-catenin binding; F:GTPase activator activity; F:protein kinase binding;P:cell death; P:cell differentiation; P:cellular response to organic cyclic compound; P:dorsal/ventral axis specification; P:intramembranous ossification; P:negative regulation of canonical Wnt signaling pathway; P:negative regulation of cell proliferation; P:negative regulation of oste…	C:beta-catenin destruction complex;C:cell cortex; C:cytoplasm;C:cytoplasmic membrane-bounded vesicle; C:cytoplasmic microtubule; C:plasma membrane; C:postsynaptic density; C:protein complex;	Inhibitor of the Wnt signaling pathway. Down-regulates beta-catenin. Probably facilitate the phosphorylation of beta-catenin and APC by GSK3B (By similarity).	cell membrane, cytosol, vesicle	regulation
MADD_RAT	MAP kinase-activating death domain protein OS=Rattus norvegicus GN=Madd PE=1 SV=1	179306	5.71	F:Rab guanyl-nucleotide exchange factor activity. P:activation of MAPK activity; P:apoptotic process; P:negative regulation of growth hormone secretion; P:negative regulation of pancreatic amylase secretion;P:positive regulation of GTPase activity; P:positive regulation of MAPK cascade; P:regulation of cell cycle; P:regulation of extrinsic apoptotic signaling pathway via death domain receptors;P:…	Membrane. Cytoplasm.C:cytosol; C:integral component of membrane; C:nucleus; C:synapse; C:synaptic vesicle;	Plays a significant role in regulating cell proliferation, survival and death through alternative mRNA splicing. Converts GDP-bound inactive form of RAB3A, RAB3C and RAB3D to the GTP-bound active forms. Component of the TNFRSF1A signaling complex: MADD links TNFRSF1A with MAP kinase activation. Plays an important regulatory role in physiological cell death (TNF-alpha-induced, caspase-mediated pop…	cell membrane, cytosol, nucleus, vesicle	regulation
WEE1_RAT	Wee1-like protein kinase OS=Rattus norvegicus GN=Wee1 PE=1 SV=1	72022	5.98	F:ATP binding; F:magnesium ion binding; F:non-membrane spanning protein tyrosine kinase activity; P:cell division; P:establishment of cell polarity; P:microtubule cytoskeleton organization; P:mitotic nuclear division; P:neuron projection morphogenesis;	C:cytoplasm; C:nucleus;	Acts as a negative regulator of entry into mitosis (G2 to M transition) by protecting the nucleus from cytoplasmically activated cyclin B1-complexed CDK1 before the onset of mitosis by mediating phosphorylation of CDK1 on 'Tyr-15'. Specifically phosphorylates and inactivates cyclin B1-complexed CDK1 reaching a maximum during G2 phase and a minimum as cells enter M phase. Phosphorylation of cyclin…	nucleus, cytosol	regulation
HNRPK_RAT	Heterogeneous nuclear ribonucleoprotein K OS=Rattus norvegicus GN=Hnrnpk PE=1 SV=1	51230	5.39	F:ATPase binding; F:core promoter proximal region DNA binding;F:mRNA 3'-UTR binding; F:RNA binding; F:single-stranded DNA binding; P:camera-type eye development; P:cellular response to amino acid stimulus; P:cellular response to glucose stimulus; P:cellular response to insulin stimulus;P:cellular response to organic cyclic compound; P:central nervous system development; P:cerebellum development; …	Cytoplasm, nucleoplasm. Cell projection, podosome.C:axon terminus; C:cell junction; C:cytosol;C:dendritic spine; C:mitochondrion;C:nucleoplasm; C:nucleus; C:podosome;C:postsynaptic density; C:spliceosomal complex;	One of the major pre-mRNA-binding proteins. Binds tenaciously to poly(C) sequences. Likely to play a role in the nuclear metabolism of hnRNAs, particularly for pre-mRNAs that contain cytidine-rich sequences. Can also bind poly(C) single-stranded DNA. Plays an important role in p53/TP53 response to DNA damage, acting at the level of both transcription activation and repression. When sumoylated, ac…	cytosol, nucleus, mitochondrion, cell membrane	regulation
KCC2B_RAT	Calcium/calmodulin-dependent protein kinase type II subunit beta OS=Rattus norvegicus GN=Camk2b PE=1 SV=1	61105	6.73	F:ATP binding;F:calmodulin-dependent protein kinase activity; F:phospholipase binding;P:cell projection morphogenesis;P:long-term synaptic potentiation; P:positive regulation of dendritic spine morphogenesis; P:positive regulation of neuron projection development; P:positive regulation of phospholipase A2 activity; P:positive regulation of synapse maturation; P:protein autophosphorylation;	Sarcoplasmic reticulum membrane. Peripheral membrane protein; Cytoplasmic side. Cytoplasm, cytoskeleton, microtubule organizing center, centrosome. Note=Colocalizes with the cortical actin cytoskeleton by binding to F-actin in hippocampal cells.C:dendrite; C:microtubule organizing center;C:perikaryon;C:postsynaptic density; C:sarcoplasmic reticulum membrane;	Calcium/calmodulin-dependent protein kinase that functions autonomously after Ca(2+)/calmodulin-binding and autophosphorylation, and is involved in dendritic spine and synapse formation, neuronal plasticity and regulation of sarcoplasmic reticulum Ca(2+) transport in skeletal muscle. In neurons, plays an essential structural role in the reorganization of the actin cytoskeleton during plasticity b…	endoplasmic reticulum, cytosol, cell membrane	regulation
EF1A2_RAT	Elongation factor 1-alpha 2 OS=Rattus norvegicus GN=Eef1a2 PE=2 SV=1	50764	9.11	F:GTP binding; F:GTPase activity; F:translation elongation factor activity; P:positive regulation of apoptotic process; P:positive regulation of lipid kinase activity; P:response to inorganic substance;	C:eukaryotic translation elongation factor 1 complex; C:myelin sheath; C:neuronal cell body; C:nucleus;	This protein promotes the GTP-dependent binding of aminoacyl-tRNA to the A-site of ribosomes during protein biosynthesis.	nucleus, ribosome, cell membrane	regulation
ADT1_RAT	ADP/ATP translocase 1 OS=Rattus norvegicus GN=Slc25a4 PE=1 SV=3	33196	9.81	F:enzyme binding; F:transporter activity; P:aging; P:heart development; P:liver development; P:negative regulation of cardiac muscle cell apoptotic process; P:negative regulation of mitochondrial membrane permeability involved in apoptotic process; P:positive regulation of cell growth involved in cardiac muscle cell development; P:positive regulation of oxidative phosphorylation uncoupler activit…	Mitochondrion inner membrane; Multi-pass membrane protein.C:integral component of membrane; C:mitochondrial inner membrane; C:mitochondrial outer membrane; C:mitochondrion;	Catalyzes the exchange of cytoplasmic ADP with mitochondrial ATP across the mitochondrial inner membrane.	mitochondrion	transport
ADT2_RAT	ADP/ATP translocase 2 OS=Rattus norvegicus GN=Slc25a5 PE=1 SV=3	33108	9.74	F:poly(A) RNA binding; F:transporter activity; P:chromosome segregation; P:negative regulation of mitochondrial outer membrane permeabilization involved in apoptotic signaling pathway; P:positive regulation of cell proliferation; P:transmembrane transport;	Multi-pass membrane protein.C:extracellular exosome;C:integral component of membrane; C:mitochondrial inner membrane;C:mitochondrial nucleoid; C:MMXD complex; C:myelin sheath; C:nucleus;	Catalyzes the exchange of cytoplasmic ADP with mitochondrial ATP across the mitochondrial inner membrane. As part of the mitotic spindle-associated MMXD complex it may play a role in chromosome segregation (By similarity).	mitochondrion, cell membrane, nucleus	transport
MRP5_RAT	Multidrug resistance-associated protein 5 OS=Rattus norvegicus GN=Abcc5 PE=2 SV=1	161894	8.69	F:ATP binding; F:ATPase activity, coupled to transmembrane movement of substances; F:organic anion transmembrane transporter activity; P:response to insulin; P:response to lipopolysaccharide;	Membrane; Multi-pass membrane protein.C:integral component of membrane; C:perinuclear region of cytoplasm;	Acts as a multispecific organic anion pump which can transport nucleotide analogs.	cell membrane, cytosol	transport
AT1A2_RAT	Sodium/potassium-transporting ATPase subunit alpha-2 OS=Rattus norvegicus GN=Atp1a2 PE=1 SV=1	113457	5.39	F:ATP binding; F:cation-transporting ATPase activity; F:metal ion binding;F:sodium:potassium-exchanging ATPase activity; F:steroid hormone binding;P:adult locomotory behavior; P:ATP hydrolysis coupled proton transport; P:cardiac muscle contraction; P:cellular potassium ion homeostasis;P:cellular response to mechanical stimulus;P:cellular response to steroid hormone stimulus;P:cellular sodium ion …	Membrane;Cell membrane; Multi-pass membrane protein. C:caveola; C:cytosol; C:dendritic spine; C:endosome; C:intercalated disc;C:myelin sheath; C:neuron projection; C:sarcolemma;C:sodium:potassium-exchanging ATPase complex;C:synapse;C:T-tubule; C:vesicle;	This is the catalytic component of the active enzyme,which catalyzes the hydrolysis of ATP coupled with the exchange of sodium and potassium ions across the plasma membrane. This action creates the electrochemical gradient of sodium and potassium ions, providing the energy for active transport of various nutrients.	cell membrane, cytosol,vesicle	transport
M2OM_RAT	Mitochondrial 2-oxoglutarate/malate carrier protein OS=Rattus norvegicus GN=Slc25a11 PE=2 SV=3	34393	9.89	F:transporter activity;	Multi-pass membrane protein.C:integral component of membrane; C:mitochondrial inner membrane;	Catalyzes the transport of 2-oxoglutarate across the inner mitochondrial membrane in an electroneutral exchange for malate or other dicarboxylic acids, and plays an important role in several metabolic processes, including the malate-aspartate shuttle, the oxoglutarate/isocitrate shuttle, in gluconeogenesis from lactate, and in nitrogen metabolism.	mitochondrion	transport
AT1A3_RAT	Sodium/potassium-transporting ATPase subunit alpha-3 OS=Rattus norvegicus GN=Atp1a3 PE=1 SV=2	113045	5.26	F:ATP binding; F:cation-transporting ATPase activity; F:D1 dopamine receptor binding; F:metal ion binding; F:sodium:potassium-exchanging ATPase activity; P:adult locomotory behavior; P:ATP hydrolysis coupled proton transport; P:cellular potassium ion homeostasis; P:cellular sodium ion homeostasis; P:ionotropic glutamate receptor signaling pathway; P:memory; P:potassium ion import; P:potassium ion…	Cell membrane; Multi-pass membrane protein.C:axon; C:dendritic spine head; C:dendritic spine neck; C:endoplasmic reticulum; C:Golgi apparatus; C:myelin sheath; C:nucleus; C:plasma membrane; C:sodium:potassium-exchanging ATPase complex; C:synapse; C:vesicle;	This is the catalytic component of the active enzyme, which catalyzes the hydrolysis of ATP coupled with the exchange of sodium and potassium ions across the plasma membrane. This action creates the electrochemical gradient of sodium and potassium ions, providing the energy for active transport of various nutrients.	cell membrane, endoplasmic reticulum, Golgi apparatus, nucleus, vesicle	transport
ATP4A_RAT	Potassium-transporting ATPase alpha chain 1 OS=Rattus norvegicus GN=Atp4a PE=2 SV=3	115675	5.58	F:ATP binding; F:hydrogen:potassium-exchanging ATPase activity;F:magnesium ion binding;F:sodium:potassium-exchanging ATPase activity;P:ATP hydrolysis coupled proton transport;P:gastric acid secretion;	Cell membrane; Multi-pass membrane protein.C:apical plasma membrane; C:integral component of membrane;	Catalyzes the hydrolysis of ATP coupled with the exchange of H(+) and K(+) ions across the plasma membrane. Responsible for acid production in the stomach.	cell membrane	transport
ECHA_RAT	Trifunctional enzyme subunit alpha, mitochondrial OS=Rattus norvegicus GN=Hadha PE=1 SV=2	83297	9.16	F:3-hydroxyacyl-CoA dehydrogenase activity; F:acetyl-CoA C-acyltransferase activity; F:enoyl-CoA hydratase activity; F:fatty-acyl-CoA binding; F:long-chain-3-hydroxyacyl-CoA dehydrogenase activity; F:long-chain-enoyl-CoA hydratase activity;F:NAD binding;F:protein complex binding; P:fatty acid beta-oxidation; P:response to drug; P:response to insulin.	Mitochondrion matrix.C:mitochondrial fatty acid beta-oxidation multienzyme complex; C:mitochondrial inner membrane; C:mitochondrial nucleoid; C:mitochondrion;		mitochondrion	metabolic enzyme
NDUS1_RAT	NADH-ubiquinone oxidoreductase 75 kDa subunit, mitochondrial OS=Rattus norvegicus GN=Ndufs1 PE=1 SV=1	80331	5.65	F:2 iron, 2 sulfur cluster binding; F:4 iron, 4 sulfur cluster binding; F:electron carrier activity; F:iron-sulfur cluster binding; F:metal ion binding; F:NADH dehydrogenase (ubiquinone) activity; P:apoptotic mitochondrial changes; P:ATP metabolic process; P:ATP synthesis coupled electron transport; P:cellular respiration; P:reactive oxygen species metabolic process; P:regulation of mitochondrial…	Mitochondrion inner membrane.C:mitochondrial intermembrane space; C:mitochondrial respiratory chain complex I;C:myelin sheath.	Core subunit of the mitochondrial membrane respiratory chain NADH dehydrogenase (Complex I) that is believed to belong to the minimal assembly required for catalysis. Complex I functions in the transfer of electrons from NADH to the respiratory chain. The immediate electron acceptor for the enzyme is believed to be ubiquinone (By similarity). This is the largest subunit of complex I and it is a c…	mitochondrion, cell membrane	metabolic enzyme
QCR2_RAT	Cytochrome b-c1 complex subunit 2, mitochondrial OS=Rattus norvegicus GN=Uqcrc2 PE=1 SV=2	48423	9.16	F:metalloendopeptidase activity; F:protein complex binding; F:zinc ion binding;P:aerobic respiration; P:mitochondrial electron transport, ubiquinol to cytochrome c; P:protein processing.	Mitochondrion inner membrane; Peripheral membrane protein; Matrix side.C:extracellular exosome; C:mitochondrial respiratory chain complex III; C:mitochondrion; C:myelin sheath.	This is a component of the ubiquinol-cytochrome c reductase complex (complex III or cytochrome b-c1 complex), which is part of the mitochondrial respiratory chain. The core protein 2 is required for the assembly of the complex.	mitochondrion, cell membrane	metabolic enzyme
ACON_RAT	Aconitate hydratase, mitochondrial OS=Rattus norvegicus GN=Aco2 PE=1 SV=2	86121	7.87	F:3 iron, 4 sulfur cluster binding;F:4 iron, 4 sulfur cluster binding; F:aconitate hydratase activity; F:iron ion binding;P:citrate metabolic process; P:isocitrate metabolic process;P:tricarboxylic acid cycle;	C:mitochondrion; C:myelin sheath;C:nucleus;	Catalyzes the isomerization of citrate to isocitrate via cis-aconitate.	mitochondrion, cell membrane, nucleus	metabolic enzyme
GPDM_RAT	Glycerol-3-phosphate dehydrogenase, mitochondrial OS=Rattus norvegicus GN=Gpd2 PE=1 SV=1	81549	6.18	F:calcium ion binding; F:glycerol-3-phosphate dehydrogenase [NAD+] activity; F:sn-glycerol-3-phosphate:ubiquinone-8 oxidoreductase activity; P:glycerol catabolic process; P:glycerol-3-phosphate metabolic process; P:NADH metabolic process;	C:glycerol-3-phosphate dehydrogenase complex; C:mitochondrion;		mitochondrion	metabolic enzyme
DHSA_RAT	Succinate dehydrogenase [ubiquinone] flavoprotein subunit, mitochondrial OS=Rattus norvegicus GN=Sdha PE=1 SV=1	72596	6.75	flavin adenine dinucleotide binding; dehydrogenase (ubiquinone) activity;nervous system development;respiratory electron transport chain;succinate metabolic process;tricarboxylic acid cycle.	Mitochondrion inner membrane; Peripheral membrane protein; Matrix side.mitochondrial respiratory chain complex II, succinate dehydrogenase complex (ubiquinone);myelin sheath.	Flavoprotein (FP) subunit of succinate dehydrogenase (SDH) that is involved in complex II of the mitochondrial electron transport chain and is responsible for transferring electrons from succinate to ubiquinone (coenzyme Q). Can act as a tumor suppressor.	mitochondrion, cell membrane	metabolic enzyme
SAHH_RAT	Adenosylhomocysteinase OS=Rattus norvegicus GN=Ahcy PE=1 SV=3	48020	6.07	F:adenosylhomocysteinase activity; F:adenyl nucleotide binding; F:identical protein binding; F:NAD binding; P:chronic inflammatory response to antigenic stimulus; P:circadian sleep/wake cycle; P:homocysteine biosynthetic process; P:one-carbon metabolic process; P:response to hypoxia; P:response to nutrient; P:S-adenosylhomocysteine catabolic process; P:S-adenosylmethionine cycle;	Cytoplasm. C:cytosol; C:extracellular exosome; C:melanosome; C:neuron projection; C:nucleus;	Adenosylhomocysteine is a competitive inhibitor of S-adenosyl-L-methionine-dependent methyl transferase reactions; therefore adenosylhomocysteinase may play a key role in the control of methylations via regulation of the intracellular concentration of adenosylhomocysteine.	cytosol, nucleus	metabolic enzyme
DPYL2_RAT	Dihydropyrimidinase-related protein 2 OS=Rattus norvegicus GN=Dpysl2 PE=1 SV=1	62638	5.95	F:hydrolase activity, acting on carbon-nitrogen (but not peptide) bonds; P:axon guidance; P:brain development; P:cytoskeleton organization; P:endocytosis; P:olfactory bulb development; P:positive regulation of glutamate secretion; P:regulation of axon extension; P:regulation of neuron differentiation; P:response to amphetamine; P:response to cocaine; P:response to drug; P:spinal cord development;…	Cytoplasm, Cytoplasm,cytoskeleton. Membrane. Note=Tightly but noncovalently associated with membranes.C:axon; C:cytosol; C:dendrite; C:extracellular exosome; C:growth cone; C:membrane; C:microtubule; C:mitochondrion; C:myelin sheath; C:neuron projection; C:neuronal cell body; C:protein complex;	Plays a role in neuronal development and polarity, as well as in axon growth and guidance, neuronal growth cone collapse and cell migration. Necessary for signaling by class 3 semaphorins and subsequent remodeling of the cytoskeleton. May play a role in endocytosis (By similarity).	cytosol, cell membrane	metabolic enzyme
PI42B_RAT	Phosphatidylinositol 5-phosphate 4-kinase type-2 beta OS=Rattus norvegicus GN=Pip4k2b PE=1 SV=1	47633	7.18	F:1-phosphatidylinositol-4-phosphate 5-kinase activity; F:1-phosphatidylinositol-5-phosphate 4-kinase activity; F:ATP binding;	Endoplasmic reticulum membrane; Peripheral membrane protein. Cell membrane; Peripheral membrane protein. Nucleus. Cytoplasm. Note=Associated with the plasma membrane and the endoplasmic reticulum.C:endoplasmic reticulum membrane; C:nucleoplasm; C:plasma membrane;	Participates in the biosynthesis of phosphatidylinositol4,5-bisphosphate.	endoplasmic reticulum, cell membrane, nucleus	metabolic enzyme
QCR1_RAT	Cytochrome b-c1 complex subunit 1, mitochondrial OS=Rattus norvegicus GN=Uqcrc1 PE=1 SV=1	53500	5.57	F:metalloendopeptidase activity;F:protein complex binding; F:zinc ion binding; P:aerobic respiration; P:mitochondrial electron transport, ubiquinol to cytochrome c; P:protein processing; P:response to activity; P:response to alkaloid;	Mitochondrion inner membrane.C:mitochondrial respiratory chain complex III; C:mitochondrion; C:myelin sheath;	This is a component of the ubiquinol-cytochrome c reductase complex (complex III or cytochrome b-c1 complex), which is part of the mitochondrial respiratory chain. This protein may mediate formation of the complex between cytochromes c and c1 (By similarity).	mitochondrion, cell membrane	metabolic enzyme
OLA1_RAT	Obg-like ATPase 1 OS=Rattus norvegicus GN=Ola1 PE=2 SV=1	44792	7.62	F:ATP binding; F:ATPase activity; F:GTP binding; F:metal ion binding; F:ribosomal large subunit binding;F:ribosome binding;P: ATP metabolic process	Nucleus. Note=Predominantly cytoplasmic,shuttles between the nucleus and the cytoplasm.C:centrosome;C:cytoplasm; C:extracellular exosome; C:membrane; C:nucleolus;	Hydrolyzes ATP, and can also hydrolyze GTP with lower efficiency. Has lower affinity for GTP.	cytosol, nucleus	metabolic enzyme
TPIS_RAT	Triosephosphate isomerase OS=Rattus norvegicus GN=Tpi1 PE=1 SV=2	27345	6.89	F:triose-phosphate isomerase activity; P:carbohydrate metabolic process; P:gluconeogenesis; P:glycolytic process; P:pentose-phosphate shunt;	C:cytosol; C:nucleus;		cytosol, nucleus	metabolic enzyme
Part III: Proteins interacting with both C2A and C2B domains
ID	DE	MW	pI	Information on function/Process	In formation on subcellular localization	Other function information	Subcellular localization classification	Functional classification
CAC1B_RAT	Voltage-dependent N-type calcium channel subunit alpha-1B OS=Rattus norvegicus GN=Cacna1b PE=1 SV=1	264426	8.82	F:ATP binding;F:calcium ion binding;F:high voltage-gated calcium channel activity;F:protein phosphatase 2A binding;F:voltage-gated calcium channel activity;P:calcium ion import; P:calcium ion transport; P:ion transmembrane transport;P:membrane depolarization during action potential;P:positive regulation of neurotransmitter secretion; P:response to ethanol; P:response to organic cyclic compound;P:…	Membrane; Multi-pass membrane protein.C:axon terminus;C:dendritic shaft; C:neuron projection; C:neuronal cell body; C:plasma membrane;C:protein complex; C:voltage-gated calcium channel complex;	Voltage-sensitive calcium channels (VSCC) mediate the entry of calcium ions into excitable cells and are also involved in a variety of calcium-dependent processes, including muscle contraction, hormone or neurotransmitter release, gene expression,cell motility, cell division and cell death. The isoform alpha-1B gives rise to N-type calcium currents. N-type calcium channels belong to the 'high-vol…	cell membrane	synaptic transmission
KCC2A_RAT	Calcium/calmodulin-dependent protein kinase type II subunit alpha OS=Rattus norvegicus GN=Camk2a PE=1 SV=1	54651	6.61	F:ATP binding;F:calmodulin-dependent protein kinase activity;F:glutamate receptor binding; F:GTPase activating protein binding;F:protein serine/threonine kinase activity;P:calcium ion transport; P:G1/S transition of mitotic cell cycle; P:ionotropic glutamate receptor signaling pathway; P:peptidyl-serine phosphorylation;P:positive regulation of calcium ion transport;P:positive regulation of cardia…	Cell junction, synapse, presynaptic cell membrane. Note=Postsynaptic lipid rafts.C:axon;C:cell junction; C:dendrite;C:dendrite cytoplasm;C:mitochondrion; C:neuronal cell body;C:nucleus; C:postsynaptic density; C:presynaptic membrane;	CaM-kinase II (CAMK2) is a prominent kinase in the central nervous system that may function in long-term potentiation and neurotransmitter release. Member of the NMDAR signaling complex in excitatory synapses it may regulate NMDAR-dependent potentiation of the AMPAR and synaptic plasticity.	cell membrane,mitochondrion, nucleus	synaptic transmission
GLNA_RAT	Glutamine synthetase OS=Rattus norvegicus GN=Glul PE=1 SV=3	42982	6.64	F:ATP binding;F:dynein light chain binding; F:glutamate binding;F:glutamate decarboxylase activity;F:glutamate-ammonia ligase activity; F:magnesium ion binding;F:manganese ion binding; P:ammonia assimilation cycle; P:cell proliferation;P:cellular response to starvation;P:glutamate metabolic process; P:glutamine biosynthetic process;P:neurotransmitter metabolic process;P:positive regulation of epi…	Mitochondrion.C:axon terminus;C:cell projection;C:cytoplasm; C:extracellular exosome; C:glial cell projection;C:intracellular membrane-bounded organelle;C:mitochondrion; C:myelin sheath; C:neuron projection; C:nucleus; C:perikaryon; C:protein complex; C:rough endoplasmic reticulum;	Essential for proliferation of fetal skin fibroblasts.This enzyme has 2 functions: it catalyzes the production of glutamine and 4-aminobutanoate (gamma-aminobutyric acid, GABA),the latter in a pyridoxal phosphate-independent manner (By similarity).	cytosol, mitochondrion, cell membrane, nucleus, endoplasmic reticulum	synaptic transmission
K2C1_RAT	Keratin, type II cytoskeletal 1 OS=Rattus norvegicus GN=Krt1 PE=2 SV=1	64791	8	F:structural molecule activity;	C:keratin filament; C:plasma membrane;	May regulate the activity of kinases such as PKC and SRC via binding to integrin beta-1 (ITB1) and the receptor of activated protein kinase C (RACK1/GNB2L1). activated protein kinase C (RACK1/GNB2L1). In complex with C1QBP is a high affinity receptor for kininogen-1/HMWK (By similarity).	cell membrane,cytosol	structurre
K2C6A_RAT	Keratin, type II cytoskeletal 6A OS=Rattus norvegicus GN=Krt6a PE=1 SV=1	59213	8.06	F:structural molecule activity; P:morphogenesis of an epithelium; P:wound healing;	C:keratin filament;	Epidermis-specific type I keratin involved in wound healing. Involved in the activation of follicular keratinocytes after wounding, while it does not play a major role in keratinocyte proliferation or migration. Participates in the regulation of epithelial migration by inhibiting the activity of SRC during wound repair.	cytosol	structurre
K1C10_RAT	Keratin, type I cytoskeletal 10 OS=Rattus norvegicus GN=Krt10 PE=2 SV=1	56470	5.1	F:structural molecule activity; P:cellular response to calcium ion; P:keratinocyte differentiation;	C:cytoplasm; C:extracellular exosome; C:extracellular space; C:keratin filament; C:membrane; C:nucleus;		cytosol, nucleus	structurre
K2C5_RAT	Keratin, type II cytoskeletal 5 OS=Rattus norvegicus GN=Krt5 PE=1 SV=1	61788	7.6	F:structural molecule activity;	C:keratin filament;		cytosol	structurre
K1C15_RAT	Keratin, type I cytoskeletal 15 OS=Rattus norvegicus GN=Krt15 PE=1 SV=1	48840	4.8	F:structural constituent of cytoskeleton; P:intermediate filament-based process; P:regulation of mitochondrion degradation;	C:extracellular exosome; C:intermediate filament; C:keratin filament; C:nucleus;		cytosol, nucleus	structurre
K2C73_RAT	Keratin, type II cytoskeletal 73 OS=Rattus norvegicus GN=Krt73 PE=1 SV=1	60349	8.17	F:structural molecule activity; P:regulation of mitochondrion degradation;	C:extracellular exosome; C:keratin filament; C:nucleus;	Has a role in hair formation. Specific component of keratin intermediate filaments in the inner root sheath (IRS) of the hair follicle (By similarity).	cytosol, nucleus	structurre
K22E_RAT	Keratin, type II cytoskeletal 2 epidermal OS=Rattus norvegicus GN=Krt2 PE=2 SV=1	69085	7.58	F:structural molecule activity;P:keratinization;P:keratinocyte activation;P:keratinocyte migration;P:keratinocyte proliferation;	C:extracellular exosome;C:extracellular space; C:Golgi apparatus;C:keratin filament;C:membrane; C:nucleus;	Probably contributes to terminal cornification.Associated with keratinocyte activation, proliferation and keratinization (By similarity).	Golgi apparatus, cytosol, nucleus	structurre
K1C17_RAT	Keratin, type I cytoskeletal 17 OS=Rattus norvegicus GN=Krt17 PE=2 SV=1	48093	4.97	F:MHC class II receptor activity; F:structural constituent of cytoskeleton; P:hair follicle morphogenesis;P:intermediate filament organization; P:intermediate filament-based process; P:keratinization; P:positive regulation of cell growth;P:positive regulation of hair follicle development;P:positive regulation of translation;	C:cell periphery;C:cytoplasm;C:extracellular exosome; C:intermediate filament; C:keratin filament;	Type I keratin involved in the formation and maintenance of various skin appendages, specifically in determining shape and orientation of hair. Required for the correct growth of hair follicles, in particular for the persistence of the anagen (growth) state. Modulates the function of TNF-alpha in the specific context of hair cycling. Regulates protein synthesis and epithelial cell growth through …	cytosol, cell memberane	structurre
K2C8_RAT	Keratin, type II cytoskeletal 8 OS=Rattus norvegicus GN=Krt8 PE=1 SV=3	53985	5.83	F:protein complex binding;F:structural molecule activity;P:cell differentiation involved in embryonic placenta development;P:extrinsic apoptotic signaling pathway;P:hepatocyte apoptotic process; P:response to hydrostatic pressure;P:response to other organism; P:sarcomere organization; P:tumor necrosis factor-mediated signaling pathway;	Cytoplasm.Nucleus, nucleoplasm. Nucleus matrix.C:cell-cell junction; C:costamere;C:dystrophin-associated glycoprotein complex;C:extracellular exosome;C:keratin filament; C:nuclear matrix;C:nucleoplasm; C:sarcolemma; C:Z disc;	Together with KRT19, helps to link the contractile apparatus to dystrophin at the costameres of striated muscle.	cytosol, nucleus, cell membrane	structurre
K2C7_RAT	Keratin, type II cytoskeletal 7 OS=Rattus norvegicus GN=Krt7 PE=2 SV=1	50678	5.67	F:structural molecule activity;	C:keratin filament;	Blocks interferon-dependent interphase and stimulates DNA synthesis in cells.	cytosol	structurre
K1C19_RAT	Keratin, type I cytoskeletal 19 OS=Rattus norvegicus GN=Krt19 PE=1 SV=2	44609	5.21	F:protein complex binding;F:structural constituent of muscle; P:cell differentiation involved in embryonic placenta development;P:response to estrogen; P:sarcomere organization;	C:costamere; C:dystrophin-associated glycoprotein complex;C:extracellular exosome; C:intermediate filament;C:sarcolemma; C:terminal web; C:Z disc;	Involved in the organization of myofibers. Together with KRT8, helps to link the contractile apparatus to dystrophin at the costameres of striated muscle (By similarity).	cytosol, cell membrane	structurre
K2C75_RAT	Keratin, type II cytoskeletal 75 OS=Rattus norvegicus GN=Krt75 PE=2 SV=2	59219	8.16	F:structural molecule activity;	C:keratin filament;	Plays a central role in hair and nail formation.Essential component of keratin intermediate filaments in the companion layer of the hair follicle (By similarity).	cytosol	structurre
K2C72_RAT	Keratin, type II cytoskeletal 72 OS=Rattus norvegicus GN=Krt72 PE=2 SV=2	57386	7.05	F:structural molecule activity;	C:keratin filament;	Has a role in hair formation. Specific component of keratin intermediate filaments in the inner root sheath (IRS) of the hair follicle (By similarity).	cytosol	structurre
GFAP_RAT	Glial fibrillary acidic protein OS=Rattus norvegicus GN=Gfap PE=1 SV=2	49927	5.35	F:integrin binding; F:kinase binding; F:structural constituent of cytoskeleton; P:astrocyte development;P:Bergmann glial cell differentiation;P:extracellular matrix organization;P:intermediate filament organization; P:long-term synaptic potentiation; P:negative regulation of neuron projection development; P:neuron projection regeneration;P:positive regulation of glial cell proliferation;P:positiv…	C:astrocyte end-foot; C:astrocyte projection; C:cell body; C:cytoplasm; C:intermediate filament; C:membrane; C:myelin sheath;	GFAP, a class-III intermediate filament, is a cell-specific marker that, during the development of the centralnervous system, distinguishes astrocytes from other glial cells.	cytosol, cell membrane	structure
K2C1B_RAT	Keratin, type II cytoskeletal 1b OS=Rattus norvegicus GN=Krt77 PE=2 SV=1	57391	5.48	F:structural molecule activity;	C:keratin filament;		cytosol	structurre
K1C20_RAT	Keratin, type I cytoskeletal 20 OS=Rattus norvegicus GN=Krt20 PE=2 SV=2	49388	5.28	F:structural molecule activity;P:apoptotic process; P:cellular response to stress;P:intermediate filament organization;P:regulation of protein secretion;	C:intermediate filament;	Plays a significant role in maintaining keratin filamentorganization in intestinal epithelia. When phosphorylated, plays a role in the secretion of mucin in the small intestine (By similarity).	cytosol	structurre
TBB2A_RAT	Tubulin beta-2A chain OS=Rattus norvegicus GN=Tubb2a PE=1 SV=1	50274	4.78	F:GTP binding;F:GTPase activity;F:structural constituent of cytoskeleton;P:microtubule-based process; P:protein polymerization;	cytoskeleton.C:cytoplasm; C:microtubule;	Tubulin is the major constituent of microtubules. It binds two moles of GTP, one at an exchangeable site on the beta chain and one at a non-exchangeable site on the alpha chain (By similarity).	cytosol	structure
TBA1A_RAT	Tubulin alpha-1A chain OS=Rattus norvegicus GN=Tuba1a PE=1 SV=1	50788	4.94	F:GTP binding;F:GTPase activity; F:protein domain specific binding; F:protein heterodimerization activity;F:structural constituent of cytoskeleton;P:microtubule-based process;P:protein polymerization;	Cytoplasm, cytoskeleton.C:cytoplasmic microtubule;C:cytoplasmic ribonucleoprotein granule;C:extracellular exosome;C:microtubule;C:myelin sheath;C:nucleus; C:recycling endosome;	Tubulin is the major constituent of microtubules. It binds two moles of GTP, one at an exchangeable site on the beta chain and one at a non-exchangeable site on the alpha chain.	cytosol, cell membrane, nucleus	structure
TBA1C_RAT	Tubulin alpha-1C chain OS=Rattus norvegicus GN=Tuba1c PE=1 SV=1	50590	4.96	F:GTP binding;F:GTPase activity; F:structural constituent of cytoskeleton; P:microtubule-based process;P:protein polymerization;	cytoskeleton.C:cytoplasm; C:microtubule;	Tubulin is the major constituent of microtubules. It binds two moles of GTP, one at an exchangeable site on the beta chain and one at a non-exchangeable site on the alpha chain.	cytosol	structure
ACTB_RAT	Actin, cytoplasmic 1 OS=Rattus norvegicus GN=Actb PE=1 SV=1	42052	5.29	F:ATP binding; F:protein kinase binding; P:axonogenesis; P:cellular response to electrical stimulus; P:retina development in camera-type eye;	Cytoplasm. Note=Localized in cytoplasmic mRNP granules containing untranslated mRNAs.C:axon; C:cytoskeleton;C:cytosol; C:dense body; C:focal adhesion; C:plasma membrane; C:postsynaptic density; C:protein complex;	Actins are highly conserved proteins that are involved in various types of cell motility and are ubiquitously expressed in all eukaryotic cells.	cytosol, cell membrane	structure
TBA1B_RAT	Tubulin alpha-1B chain OS=Rattus norvegicus GN=Tuba1b PE=1 SV=1	50804	4.94	F:double-stranded RNA binding;F:GTP binding;F:GTPase activity; F:structural constituent of cytoskeleton;P:cellular response to interleukin-4;P:microtubule cytoskeleton organization;P:protein polymerization;	Cytoplasm, cytoskeleton.C:cytoplasmic microtubule;C:extracellular exosome; C:myelin sheath;	Tubulin is the major constituent of microtubules. It binds two moles of GTP, one at an exchangeable site on the beta chain and one at a non-exchangeable site on the alpha chain.	cytosol, cell membrane	structure
TBA4A_RAT	Tubulin alpha-4A chain OS=Rattus norvegicus GN=Tuba4a PE=2 SV=1	50634	4.95	F:GTP binding;F:GTPase activity;F:structural constituent of cytoskeleton;P:microtubule-based process;P:protein polymerization;	cytoskeleton.C:cytoplasm;C:extracellular exosome;	Tubulin is the major constituent of microtubules. It binds two moles of GTP, one at an exchangeable site on the beta chain and one at a non-exchangeable site on the alpha chain (By similarity).	cytosol	structure
TBB5_RAT	Tubulin beta-5 chain OS=Rattus norvegicus GN=Tubb5 PE=1 SV=1	50095	4.78	F:GTP binding;F:GTPase activating protein binding;F:GTPase activity;F:protein complex binding;F:protein domain specific binding; F:structural constituent of cytoskeleton; P:protein polymerization; P:spindle assembly;	Cytoplasm, cytoskeleton.C:cell body;C:cytoplasmic ribonucleoprotein granule;C:extracellular exosome;C:microtubule;C:nuclear envelope lumen; C:protein complex;	Tubulin is the major constituent of microtubules. It binds two moles of GTP, one at an exchangeable site on the beta chain and one at a non-exchangeable site on the alpha chain.	cytosol, nucleus	structure
TBB4B_RAT	Tubulin beta-4B chain OS=Rattus norvegicus GN=Tubb4b PE=1 SV=1	50225	4.79	F:GTP binding;F:GTPase activity;F:structural constituent of cytoskeleton; P:microtubule-based process;P:protein polymerization;	cytoskeleton.C:cytoplasm; C:microtubule;	Tubulin is the major constituent of microtubules. Itbinds two moles of GTP, one at an exchangeable site on the beta chain and one at a non-exchangeable site on the alpha chain (By similarity).	cytosol	structure
TBB3_RAT	Tubulin beta-3 chain OS=Rattus norvegicus GN=Tubb3 PE=1 SV=1	50842	4.82	F:GTP binding;F:GTPase activity; F:peptide binding; F:structural constituent of cytoskeleton;P:axon guidance;P:microtubule-based process; P:mitotic nuclear division;P:neuron differentiation;P:protein polymerization;	cytoskeleton.C:axon; C:cell periphery;C:cytoplasm;C:dendrite; C:extracellular exosome;C:microtubule;C:neuronal cell body;C:nucleus;	Tubulin is the major constituent of microtubules. It binds two moles of GTP, one at an exchangeable site on the betachain and one at a non-exchangeable site on the alpha chain. TUBB3 plays a critical role in proper axon guidance and mantainance (By similarity).	cytosol, cell membrane, nucleus	structure
MYH10_RAT	Myosin-10 OS=Rattus norvegicus GN=Myh10 PE=1 SV=1	229793	5.49	F:ATP binding; F:motor activity;P:brain development; P:cell adhesion;P:regulation of cell shape;	Cell projection, lamellipodium. Note=Colocalizes with MCC at the leading edge of migrating cells.C:lamellipodium; C:myosin complex;	Involved with LARP6 in the stabilization of type I collagen mRNAs for CO1A1 and CO1A2. During cell spreading, plays an important role in cytoskeleton reorganization, focal contacts formation (in the central part but not the margins of spreading cells), and lamellipodial extension; this function is mechanically antagonized by MYH9 (By similarity). Cellular myosin that appears to play a role in cyt…	cytosol	structure
SMBT1_RAT	Scm-like with four MBT domains protein 1 OS=Rattus norvegicus GN=Sfmbt1 PE=2 SV=2	98984	6.22	F:histone binding;P:cell differentiation;P:chromatin modification; P:negative regulation of muscle organ development;P:negative regulation of transcription, DNA-templated;P:spermatogenesis;P:transcription, DNA-templated;	C:nucleoplasm;C:nucleus;	Histone-binding protein, which is part of various corepressor complexes. Mediates the recruitment of corepressor complexes to target genes, followed by chromatin compaction and repression of transcription. Plays a role during myogenesis: required for the maintenance of undifferentiated states of myogenic progenitor cells via interaction with MYOD1. Interaction with MYOD1 leads to the recruitment …	nucleus	regulation
EF1G_RAT	Elongation factor 1-gamma OS=Rattus norvegicus GN=Eef1g PE=1 SV=3	50371	6.31	F:translation elongation factor activity; P:response to virus;	C:endoplasmic reticulum;C:extracellular exosome;C:membrane; C:nucleus;	Probably plays a role in anchoring the complex to other cellular components.	ribosome, nucleus	regulation
IMA5_RAT	Importin subunit alpha-6 OS=Rattus norvegicus GN=Kpna5 PE=2 SV=1	60299	5.17	protein transporter activity.protein import into nucleus.	cytoplasm,nucleus.	Functions in nuclear protein import as an adapter protein for nuclear receptor KPNB1. Binds specifically and directly to substrates containing either a simple or bipartite NLS motif. Docking of the importin/substrate complex to the nuclear pore complex (NPC) is mediated by KPNB1 through binding to nucleoporin FxFG repeats and the complex is subsequently translocated through the pore by an energy …	cytosol, nucleus	transport
ATPA_RAT	ATP synthase subunit alpha, mitochondrial OS=Rattus norvegicus GN=Atp5a1 PE=1 SV=2	59831	9.22	F:ADP binding; F:ATP binding;F:ATPase activity;F:proton-transporting ATP synthase activity, rotational mechanism;F:proton-transporting ATPase activity, rotational mechanism;P:ATP hydrolysis coupled proton transport;P:ATP metabolic process;P:ATP synthesis coupled proton transport;	Cell membrane; Peripheral membrane protein; Extracellular side. Note=Colocalizes with HRG on the cell surface of T-cells.C:mitochondrial inner membrane; C:mitochondrial proton-transporting ATP synthase complex; C:mitochondrial proton-transporting ATP synthase complex, catalytic core F(1);C:mitochondrion;C:plasma membrane; C:proton-transporting ATP synthase complex, catalytic core F(1);	Mitochondrial membrane ATP synthase (F(1)F(0) ATP synthase or Complex V) produces ATP from ADP in the presence of a proton gradient across the membrane which is generated by electron transport complexes of the respiratory chain. F-type ATPases consist of two structural domains, F(1) - containing the extramembraneous catalytic core, and F(0) - containing the membrane proton channel, linked togethe…	mitochondrion, cell membrane	metabolic enzyme
CN37_RAT	2',3'-cyclic-nucleotide 3'-phosphodiesterase OS=Rattus norvegicus GN=Cnp PE=1 SV=2	47638	9.03	F:2',3'-cyclic-nucleotide 3'-phosphodiesterase activity;F:cyclic nucleotide binding;F:RNA binding; P:adult locomotory behavior;P:aging; P:axonogenesis;P:cyclic nucleotide catabolic process; P:forebrain development;P:microtubule cytoskeleton organization;P:oligodendrocyte differentiation; P:regulation of mitochondrial membrane permeability; P:response to lipopolysaccharide;P:response to toxic subs…	Membrane; Lipid-anchor. Melanosome.C:cell projection; C:cytoplasm;C:extracellular exosome; C:extracellular space;C:melanosome; C:microtubule;C:microvillus; C:mitochondrial inner membrane;C:mitochondrial outer membrane;C:myelin sheath; C:myelin sheath abaxonal region;C:myelin sheath adaxonal region;C:nucleoplasm; C:perinuclear region of cytoplasm;C:plasma membrane;C:pseudopodium;	May participate in RNA metabolism in the myelinating cell, CNP is the third most abundant protein in central nervous system myelin.	cell membrane, cytosol, mitochondrion, nucleus	metabolic enzyme
ATPB_RAT	ATP synthase subunit beta, mitochondrial OS=Rattus norvegicus GN=Atp5b PE=1 SV=2	56318	5.19	F:ATP binding; F:ATPase activity;F:calcium ion binding;F:lipoprotein particle receptor activity;F:proton-transporting ATP synthase activity, rotational mechanism;P:ATP hydrolysis coupled proton transport; P:ATP metabolic process;P:ATP synthesis coupled proton transport;P:receptor-mediated endocytosis;	Mitochondrion inner membrane. Note=Peripheral membrane protein.C:mitochondrial inner membrane; C:mitochondrial proton-transporting ATP synthase complex;C:mitochondrial proton-transporting ATP synthase complex, catalytic core F(1); C:mitochondrion; C:proton-transporting ATP synthase complex, catalytic core F(1);	Mitochondrial membrane ATP synthase (F(1)F(0) ATP synthase or Complex V) produces ATP from ADP in the presence of a proton gradient across the membrane which is generated by electron transport complexes of the respiratory chain. F-type ATPases consist of two structural domains, F(1) - containing the extramembraneous catalytic core, and F(0) - containing the membrane proton channel, linked togethe…	mitochondrion	metabolic enzyme
COQ2_RAT	4-hydroxybenzoate polyprenyltransferase, mitochondrial OS=Rattus norvegicus GN=Coq2 PE=2 SV=1	40722	9.17	F:4-hydroxybenzoate decaprenyltransferase activity; F:4-hydroxybenzoate nonaprenyltransferase activity;P:isoprenoid biosynthetic process; P:ubiquinone biosynthetic process;	Multi-pass membrane protein. Matrix side.C:integral component of membrane;C:mitochondrial inner membrane;	Catalyzes the prenylation of para-hydroxybenzoate (PHB) with an all-trans polyprenyl group. Mediates the second step in the final reaction sequence of coenzyme Q (CoQ) biosynthesis, which is the condensation of the polyisoprenoid side chain with PHB, generating the first membrane-bound Q intermediate.	mitochondrion	metabolic enzyme
G3P_RAT	Glyceraldehyde-3-phosphate dehydrogenase OS=Rattus norvegicus GN=Gapdh PE=1 SV=3	36090	8.14	F:glyceraldehyde-3-phosphate dehydrogenase (NAD+) (phosphorylating) activity;F:microtubule binding; F:NAD binding; F:NADP binding; F:peptidyl-cysteine S-nitrosylase activity; P:apoptotic process; P:carbohydrate metabolic process; P:gluconeogenesis; P:glycolytic process; P:microtubule cytoskeleton organization;P:neuron apoptotic process; P:peptidyl-cysteine S-trans-nitrosylation; P:protein stabili…	cytoskeleton.Nucleus. Note=Translocates to the nucleus following S-nitrosylation and interaction with SIAH1, which contains a nuclear localization signal. Colocalizes with CHP1 to small punctate structures along the microtubules tracks.C:cytoplasm; C:cytosol;C:GAIT complex; C:microtubule cytoskeleton; C:nucleus;	Has both glyceraldehyde-3-phosphate dehydrogenase and nitrosylase activities, thereby playing a role in glycolysis and nuclear functions, respectively. Glyceraldehyde-3-phosphate dehydrogenase is a key enzyme in glycolysis that catalyzes the first step of the pathway by converting D-glyceraldehyde 3- phosphate (G3P) into 3-phospho-D-glyceroyl phosphate. Modulates the organization and assembly of …	cytosol, nucleus	metabolic enzyme
ATPG_RAT	ATP synthase subunit gamma, mitochondrial OS=Rattus norvegicus GN=Atp5c1 PE=1 SV=2	30229	8.87	F:ATPase activity; F:proton-transporting ATP synthase activity, rotational mechanism; F:proton-transporting ATPase activity, rotational mechanism; P:ATP metabolic process;P:ATP synthesis coupled proton transport;P:oxidative phosphorylation;	Mitochondrion.Peripheral membrane protein.C:mitochondrial envelope;C:mitochondrial inner membrane; C:mitochondrial proton-transporting ATP synthase complex;C:mitochondrial proton-transporting ATP synthase complex, catalytic core F(1); C:proton-transporting ATP synthase complex, catalytic core F(1);	Mitochondrial membrane ATP synthase (F(1)F(0) ATP synthase or Complex V) produces ATP from ADP in the presence of a proton gradient across the membrane which is generated by electron transport complexes of the respiratory chain. F-type ATPases consist of two structural domains, F(1) - containing the extramembraneous catalytic core, and F(0) - containing the membrane proton channel, linked togethe…	mitochondrion	metabolic enzyme
AT5F1_RAT	ATP synthase subunit b, mitochondrial OS=Rattus norvegicus GN=Atp5f1 PE=1 SV=1	28965	9.39	F:hydrogen ion transmembrane transporter activity; P:ATP metabolic process;P:ATP synthesis coupled proton transport;	Mitochondrion. Mitochondrion inner membrane.C:mitochondrial proton-transporting ATP synthase complex;C:mitochondrial proton-transporting ATP synthase complex, coupling factor F(o);	Mitochondrial membrane ATP synthase (F(1)F(0) ATP synthase or Complex V) produces ATP from ADP in the presence of a proton gradient across the membrane which is generated by electron transport complexes of the respiratory chain. F-type ATPases consist of two structural domains, F(1) - containing the extramembraneous catalytic core, and F(0) - containing the membrane proton channel, linked togethe…	mitochondrion	metabolic enzyme
